# Supplementary material for: trans-Bis(5-amino-1,3,4-thia­diazol-2-thio­lato-κS 2)bis­(triphenyl­phosphane-κP)palladium(II) dimethyl sulfoxide disolvate hemihydrate
Source: Acta Crystallogr Sect E Struct Rep Online. 2012 Mar 24;68(Pt 4):m483–4. doi: 10.1107/S1600536812011555 (PMC3343869; doi:10.1107/S1600536812011555)
Supplement: Supplementary file 1 [file e-68-0m483-sup1.cif]

##############################################################################
#                                                                            #
# This CIF contains the data in a paper accepted for publication in          #
# Acta Crystallographica Section E. It conforms to the requirements of       #
# Notes for Authors for Acta Crystallographica Section E, and has been       #
# peer reviewed under the auspices of the IUCr Commission on Journals.       #
#                                                                            #
# Full details of the Crystallographic Information File format               #
# are given in the paper "The Crystallographic Information File (CIF):       #
# a New Standard Archive File for Crystallography" by S. R. Hall, F. H.      #
# Allen and I. D. Brown [Acta Cryst. (1991), A47, 655-685].                  #
#                                                                            #
# The current version of the core CIF dictionary is obtainable from          #
# ftp://ftp.iucr.org/pub/cif_core.dic.                                       #
#                                                                            #
# Software is freely available for graphical display of the structure(s)     #
# in this CIF. For information consult the CIF software page                 #
# http://www.iucr.org/resources/cif/software.                                #
#                                                                            #
# This file may be used for bona fide research purposes within the           #
# scientific community so long as proper attribution is given to the journal # 
# article from which it was obtained.                                        #
#                                                                            #
##############################################################################
data_I
_audit_creation_method     SHELXL-97
_chemical_name_systematic
;
<i>trans</i>-Bis(5-amino-1,3,4-thiadiazol-2-thiolato-
\k<i>S</i>^2^)bis(triphenylphosphane-\k<i>P</i>)palladium(II)
dimethyl sulfoxide disolvate hemihydrate
;
_chemical_name_common     ?
_chemical_formula_moiety     'C40 H34 N6 P2 Pd S4, 2(C2 H6 O S), 0.5(H2 O)'
_chemical_formula_sum     'C44 H47 N6 O2.5 P2 Pd1 S6'
_chemical_formula_iupac
                         '[Pd (C2 H2 N3 S2)2 (C18 H15 P)2], 2C2 H6 O S, 0.5H2 O'
_chemical_formula_weight     1060.58
_chemical_melting_point     ?
_symmetry_cell_setting     orthorhombic
_symmetry_space_group_name_H-M     'P b c n'
_symmetry_space_group_name_Hall     '-P 2n 2ab'
loop_
    _symmetry_equiv_pos_as_xyz
    'x, y, z'
    '-x+1/2, -y+1/2, z+1/2'
    '-x, y, -z+1/2'
    'x+1/2, -y+1/2, -z'
    '-x, -y, -z'
    'x-1/2, y-1/2, -z-1/2'
    'x, -y, z-1/2'
    '-x-1/2, y-1/2, z'
_cell_length_a     14.6192(18)
_cell_length_b     13.2572(16)
_cell_length_c     25.707(3)
_cell_angle_alpha     90.00
_cell_angle_beta     90.00
_cell_angle_gamma     90.00
_cell_volume     4982.3(10)
_cell_formula_units_Z     4
_cell_measurement_reflns_used     6520
_cell_measurement_theta_min     2.22
_cell_measurement_theta_max     24.99
_cell_measurement_temperature     298(2)
_exptl_crystal_description     Prism
_exptl_crystal_colour     orange
_exptl_crystal_size_max     0.24
_exptl_crystal_size_mid     0.16
_exptl_crystal_size_min     0.13
_exptl_crystal_density_diffrn     1.414
_exptl_crystal_density_meas     .
_exptl_crystal_density_method     'not measured'
_exptl_crystal_F_000     2176
_exptl_absorpt_coefficient_mu     0.731
_exptl_absorpt_correction_type     none
_exptl_absorpt_process_details     ?
_exptl_absorpt_correction_T_min     ?
_exptl_absorpt_correction_T_max     ?
_exptl_special_details     ?
_diffrn_ambient_temperature     298(2)
_diffrn_radiation_type     MoK\a
_diffrn_radiation_wavelength     0.71073
_diffrn_radiation_source     'fine-focus sealed tube'
_diffrn_radiation_monochromator     graphite
_diffrn_measurement_device_type     'Bruker SMART APEX CCD area-detector'
_diffrn_measurement_method     'omega scans'
_diffrn_detector_area_resol_mean     0.83
_diffrn_reflns_number     38822
_diffrn_reflns_av_R_equivalents     0.1069
_diffrn_reflns_av_sigmaI/netI     0.0826
_diffrn_reflns_theta_min     2.07
_diffrn_reflns_theta_max     25.45
_diffrn_reflns_theta_full     25.45
_diffrn_measured_fraction_theta_max     0.996
_diffrn_measured_fraction_theta_full     0.996
_diffrn_reflns_limit_h_min     -17
_diffrn_reflns_limit_h_max     17
_diffrn_reflns_limit_k_min     -16
_diffrn_reflns_limit_k_max     15
_diffrn_reflns_limit_l_min     -31
_diffrn_reflns_limit_l_max     30
_diffrn_standards_number     .
_diffrn_standards_interval_count     .
_diffrn_standards_interval_time     ?
_diffrn_standards_decay_%     .
_refine_special_details
;
Refinement of <i>F</i>^2^ against ALL reflections. The weighted <i>R</i>-factor
<i>wR</i> and goodness of fit <i>S</i> are based on <i>F</i>^2^, conventional
<i>R</i>-factors <i>R</i> are based on <i>F</i>, with <i>F</i> set to zero for
negative <i>F</i>^2^. The threshold expression of <i>F</i>^2^ >
\s(<i>F</i>^2^) is used only for calculating <i>R</i>-factors(gt) <i>etc</i>.
and is not relevant to the choice of reflections for refinement.
<i>R</i>-factors based on <i>F</i>^2^ are statistically about twice as large
as those based on <i>F</i>, and <i>R</i>- factors based on ALL data will be
even larger.
;
_reflns_number_total     4590
_reflns_number_gt     2603
_reflns_threshold_expression     I>2sigma(I)
_refine_ls_structure_factor_coef     Fsqd
_refine_ls_matrix_type     full
_refine_ls_R_factor_all     0.1200
_refine_ls_R_factor_gt     0.0567
_refine_ls_wR_factor_gt     0.1175
_refine_ls_wR_factor_ref     0.1370
_refine_ls_goodness_of_fit_ref     0.949
_refine_ls_restrained_S_all     0.962
_refine_ls_number_reflns     4590
_refine_ls_number_parameters     322
_refine_ls_number_restraints     99
_refine_ls_hydrogen_treatment     mixed
_refine_ls_weighting_scheme     calc
_refine_ls_weighting_details
                 'calc w=1/[\s^2^(Fo^2^)+(0.0611P)^2^] where P=(Fo^2^+2Fc^2^)/3'
_atom_sites_solution_hydrogens     geom
_atom_sites_solution_primary     direct
_atom_sites_solution_secondary     difmap
_refine_ls_shift/su_max     0.001
_refine_ls_shift/su_mean     0.000
_refine_diff_density_max     0.627
_refine_diff_density_min     -0.371
_refine_ls_extinction_method     none
_refine_ls_extinction_coef     ?
loop_
    _atom_type_symbol
    _atom_type_description
    _atom_type_scat_dispersion_real
    _atom_type_scat_dispersion_imag
    _atom_type_scat_source
    'C' 'C' 0.0033 0.0016
                         'International Tables Vol C Tables 4.2.6.8 and 6.1.1.4'
    'H' 'H' 0.0000 0.0000
                         'International Tables Vol C Tables 4.2.6.8 and 6.1.1.4'
    'N' 'N' 0.0061 0.0033
                         'International Tables Vol C Tables 4.2.6.8 and 6.1.1.4'
    'O' 'O' 0.0106 0.0060
                         'International Tables Vol C Tables 4.2.6.8 and 6.1.1.4'
    'P' 'P' 0.1023 0.0942
                         'International Tables Vol C Tables 4.2.6.8 and 6.1.1.4'
    'S' 'S' 0.1246 0.1234
                         'International Tables Vol C Tables 4.2.6.8 and 6.1.1.4'
    'Pd' 'Pd' -0.9988 1.0072
                         'International Tables Vol C Tables 4.2.6.8 and 6.1.1.4'
_computing_data_collection     'SMART (Bruker, 2007)'
_computing_cell_refinement     'SAINT (Bruker, 2007)'
_computing_data_reduction     'SAINT (Bruker, 2007)'
_computing_structure_solution     'SHELXTL (Sheldrick, 2008)'
_computing_structure_refinement     'SHELXTL (Sheldrick, 2008)'
_computing_molecular_graphics     'SHELXTL (Sheldrick, 2008)'
_computing_publication_material     'SHELXTL (Sheldrick, 2008)'
loop_
    _atom_site_type_symbol
    _atom_site_label
    _atom_site_fract_x
    _atom_site_fract_y
    _atom_site_fract_z
    _atom_site_U_iso_or_equiv
    _atom_site_adp_type
    _atom_site_calc_flag
    _atom_site_refinement_flags
    _atom_site_occupancy
    _atom_site_symmetry_multiplicity
    _atom_site_disorder_assembly
    _atom_site_disorder_group
    Pd Pd 0.5000 0.5000 0.5000 0.04092(19) Uani d S 1 4 . .
    S S1 0.30706(10) 0.43464(14) 0.65323(6) 0.0614(5) Uani d . 1 8 . .
    S S2 0.35991(9) 0.47537(12) 0.54222(5) 0.0494(4) Uani d . 1 8 . .
    C C2 0.3886(4) 0.4746(4) 0.6078(2) 0.0428(14) Uani d . 1 8 . .
    N N3 0.4650(3) 0.5019(4) 0.62829(17) 0.0527(13) Uani d . 1 8 . .
    N N4 0.4655(3) 0.4920(4) 0.68230(17) 0.0526(13) Uani d . 1 8 . .
    C C5 0.3896(4) 0.4590(5) 0.7008(2) 0.0561(16) Uani d D 1 8 . .
    N N6 0.3726(4) 0.4426(5) 0.75160(19) 0.0872(19) Uani d D 1 8 . .
    H H6A 0.4270(11) 0.444(4) 0.7682(6) 0.105 Uiso d D 1 8 . .
    H H6B 0.331(3) 0.489(3) 0.7616(8) 0.105 Uiso d D 1 8 . .
    P P1 0.56548(10) 0.35283(12) 0.53336(5) 0.0469(4) Uani d . 1 8 . .
    C C7 0.6788(4) 0.3827(5) 0.5585(2) 0.0524(16) Uani d . 1 8 . .
    C C8 0.7562(5) 0.3304(6) 0.5456(3) 0.084(2) Uani d . 1 8 . .
    H H8 0.7521 0.2735 0.5246 0.101 Uiso calc R 1 8 . .
    C C9 0.8418(5) 0.3621(8) 0.5640(3) 0.107(3) Uani d . 1 8 . .
    H H9 0.8943 0.3276 0.5541 0.128 Uiso calc R 1 8 . .
    C C10 0.8482(6) 0.4410(8) 0.5954(3) 0.105(3) Uani d . 1 8 . .
    H H10 0.9050 0.4603 0.6083 0.126 Uiso calc R 1 8 . .
    C C11 0.7727(5) 0.4936(7) 0.6086(3) 0.098(3) Uani d . 1 8 . .
    H H11 0.7784 0.5496 0.6301 0.117 Uiso calc R 1 8 . .
    C C12 0.6866(5) 0.4658(6) 0.5906(3) 0.073(2) Uani d . 1 8 . .
    H H12 0.6351 0.5026 0.6000 0.088 Uiso calc R 1 8 . .
    C C13 0.5809(4) 0.2545(5) 0.4849(2) 0.0536(16) Uani d . 1 8 . .
    C C14 0.5676(4) 0.2755(5) 0.4331(2) 0.0606(17) Uani d . 1 8 . .
    H H14 0.5515 0.3401 0.4225 0.073 Uiso calc R 1 8 . .
    C C15 0.5787(5) 0.1981(6) 0.3965(3) 0.076(2) Uani d . 1 8 . .
    H H15 0.5712 0.2122 0.3613 0.092 Uiso calc R 1 8 . .
    C C16 0.5999(5) 0.1033(6) 0.4115(4) 0.081(2) Uani d . 1 8 . .
    H H16 0.6077 0.0531 0.3867 0.098 Uiso calc R 1 8 . .
    C C17 0.6099(5) 0.0812(6) 0.4624(4) 0.092(3) Uani d . 1 8 . .
    H H17 0.6226 0.0153 0.4726 0.110 Uiso calc R 1 8 . .
    C C18 0.6013(5) 0.1553(5) 0.4991(3) 0.077(2) Uani d . 1 8 . .
    H H18 0.6092 0.1395 0.5340 0.092 Uiso calc R 1 8 . .
    C C19 0.5104(5) 0.2807(4) 0.5842(2) 0.0555(16) Uani d . 1 8 . .
    C C20 0.4262(5) 0.2343(5) 0.5738(3) 0.068(2) Uani d . 1 8 . .
    H H20 0.3986 0.2451 0.5417 0.082 Uiso calc R 1 8 . .
    C C21 0.3831(6) 0.1739(6) 0.6093(4) 0.096(3) Uani d . 1 8 . .
    H H21 0.3275 0.1436 0.6012 0.115 Uiso calc R 1 8 . .
    C C22 0.4222(9) 0.1586(7) 0.6560(4) 0.118(4) Uani d . 1 8 . .
    H H22 0.3929 0.1177 0.6802 0.141 Uiso calc R 1 8 . .
    C C23 0.5037(8) 0.2019(7) 0.6685(3) 0.114(3) Uani d . 1 8 . .
    H H23 0.5299 0.1899 0.7009 0.137 Uiso calc R 1 8 . .
    C C24 0.5477(5) 0.2642(6) 0.6326(3) 0.084(2) Uani d . 1 8 . .
    H H24 0.6028 0.2948 0.6415 0.101 Uiso calc R 1 8 . .
    S S3 0.6482(5) 0.2367(6) 0.2460(2) 0.148(2) Uani d PDU 0.555(7) 8 A 1
    O O1 0.6973(12) 0.2972(13) 0.2789(6) 0.205(6) Uani d PDU 0.555(7) 8 A 1
    C C25 0.6929(15) 0.1269(10) 0.2344(8) 0.153(5) Uani d PDU 0.555(7) 8 A 1
    H H25A 0.7149 0.0982 0.2663 0.230 Uiso calc PR 0.555(7) 8 A 1
    H H25B 0.7428 0.1343 0.2104 0.230 Uiso calc PR 0.555(7) 8 A 1
    H H25C 0.6474 0.0834 0.2195 0.230 Uiso calc PR 0.555(7) 8 A 1
    C C26 0.6108(16) 0.2920(16) 0.1935(6) 0.168(6) Uani d PDU 0.555(7) 8 A 1
    H H26A 0.5859 0.3568 0.2023 0.252 Uiso calc PR 0.555(7) 8 A 1
    H H26B 0.5641 0.2513 0.1777 0.252 Uiso calc PR 0.555(7) 8 A 1
    H H26C 0.6605 0.3006 0.1694 0.252 Uiso calc PR 0.555(7) 8 A 1
    S S3A 0.7135(7) 0.2550(8) 0.2128(3) 0.174(3) Uani d PDU 0.445(7) 8 A 2
    O O1A 0.7568(16) 0.3180(16) 0.2464(8) 0.219(6) Uani d PDU 0.445(7) 8 A 2
    C C25A 0.6772(18) 0.1491(12) 0.2385(10) 0.140(5) Uani d PDU 0.445(7) 8 A 2
    H H25D 0.7254 0.1193 0.2588 0.210 Uiso calc PR 0.445(7) 8 A 2
    H H25E 0.6595 0.1034 0.2113 0.210 Uiso calc PR 0.445(7) 8 A 2
    H H25F 0.6256 0.1625 0.2605 0.210 Uiso calc PR 0.445(7) 8 A 2
    C C26A 0.6357(16) 0.307(2) 0.1760(10) 0.176(7) Uani d PDU 0.445(7) 8 A 2
    H H26D 0.6588 0.3690 0.1620 0.264 Uiso calc PR 0.445(7) 8 A 2
    H H26E 0.5819 0.3203 0.1963 0.264 Uiso calc PR 0.445(7) 8 A 2
    H H26F 0.6205 0.2620 0.1480 0.264 Uiso calc PR 0.445(7) 8 A 2
    O O2 0.5000 0.034(2) 0.2500 0.263(14) Uiso d SP 0.50 4 . .
loop_
    _atom_site_aniso_label
    _atom_site_aniso_U_11
    _atom_site_aniso_U_22
    _atom_site_aniso_U_33
    _atom_site_aniso_U_12
    _atom_site_aniso_U_13
    _atom_site_aniso_U_23
    Pd 0.0372(3) 0.0535(4) 0.0320(3) 0.0035(3) -0.0035(3) 0.0020(3)
    S1 0.0524(9) 0.0909(13) 0.0409(9) -0.0164(9) 0.0029(8) 0.0012(9)
    S2 0.0407(8) 0.0700(11) 0.0374(8) -0.0005(7) -0.0034(6) 0.0048(7)
    C2 0.044(3) 0.047(4) 0.037(3) 0.004(3) 0.002(3) 0.005(3)
    N3 0.044(3) 0.072(3) 0.043(3) -0.004(3) -0.005(2) 0.004(3)
    N4 0.051(3) 0.070(4) 0.037(3) -0.010(3) -0.003(2) 0.005(3)
    C5 0.055(4) 0.073(5) 0.041(4) -0.006(3) -0.005(3) 0.000(3)
    N6 0.070(4) 0.154(6) 0.037(3) -0.015(4) 0.001(3) 0.005(4)
    P1 0.0462(9) 0.0563(10) 0.0381(8) 0.0086(8) -0.0024(7) 0.0037(8)
    C7 0.046(4) 0.071(4) 0.040(3) 0.012(3) -0.002(3) 0.011(3)
    C8 0.063(5) 0.128(7) 0.062(4) 0.024(5) -0.009(4) -0.018(5)
    C9 0.056(5) 0.178(10) 0.087(6) 0.037(6) -0.016(4) -0.026(6)
    C10 0.053(5) 0.178(10) 0.084(6) 0.010(6) -0.019(4) -0.009(6)
    C11 0.078(6) 0.128(7) 0.087(6) -0.015(6) -0.017(5) -0.023(5)
    C12 0.054(4) 0.094(6) 0.072(5) 0.006(4) -0.013(4) -0.010(4)
    C13 0.048(4) 0.071(5) 0.041(4) 0.005(3) 0.007(3) -0.005(3)
    C14 0.059(4) 0.058(4) 0.064(5) -0.005(3) 0.005(4) -0.003(4)
    C15 0.080(5) 0.093(6) 0.056(4) -0.010(5) 0.014(4) -0.015(5)
    C16 0.076(5) 0.069(6) 0.100(7) -0.002(4) 0.031(5) -0.030(5)
    C17 0.092(6) 0.070(6) 0.113(7) 0.031(5) 0.019(5) -0.006(6)
    C18 0.089(5) 0.068(5) 0.073(5) 0.034(4) 0.002(4) 0.005(5)
    C19 0.073(5) 0.048(4) 0.046(4) 0.016(4) 0.007(4) 0.001(3)
    C20 0.094(6) 0.052(4) 0.058(4) -0.002(4) 0.022(4) 0.002(4)
    C21 0.127(8) 0.068(6) 0.093(6) -0.024(5) 0.035(6) -0.006(5)
    C22 0.186(12) 0.069(6) 0.099(8) -0.011(7) 0.067(8) 0.012(6)
    C23 0.188(11) 0.100(7) 0.054(5) 0.009(8) 0.019(7) 0.027(5)
    C24 0.111(6) 0.087(6) 0.055(5) 0.012(5) 0.008(4) 0.013(4)
    S3 0.146(5) 0.196(6) 0.104(4) 0.051(4) -0.005(4) 0.006(4)
    O1 0.245(14) 0.220(10) 0.149(11) -0.009(10) -0.024(9) -0.004(9)
    C25 0.122(11) 0.218(9) 0.120(11) 0.086(9) -0.060(9) -0.007(8)
    C26 0.166(11) 0.186(10) 0.151(10) 0.042(10) -0.020(9) 0.042(8)
    S3A 0.169(7) 0.230(7) 0.123(6) 0.024(6) -0.007(5) 0.011(5)
    O1A 0.216(14) 0.267(12) 0.173(13) -0.040(11) -0.020(10) 0.008(10)
    C25A 0.139(11) 0.166(10) 0.115(10) 0.080(8) -0.025(9) -0.014(8)
    C26A 0.188(14) 0.198(13) 0.141(13) 0.019(11) -0.003(10) 0.046(10)
_geom_special_details
;
All e.s.d.'s (except the e.s.d. in the dihedral angle between two l.s. planes)
are estimated using the full covariance matrix. The cell e.s.d.'s are taken
into account individually in the estimation of e.s.d.'s in distances, angles
and torsion angles; correlations between e.s.d.'s in cell parameters are only
used when they are defined by crystal symmetry. An approximate (isotropic)
treatment of cell e.s.d.'s is used for estimating e.s.d.'s involving l.s.
planes.
;
loop_
    _geom_bond_atom_site_label_1
    _geom_bond_atom_site_label_2
    _geom_bond_site_symmetry_2
    _geom_bond_distance
    _geom_bond_publ_flag
    Pd P1 5_666 2.3363(15) ?
    Pd P1 . 2.3364(15) y
    Pd S2 5_666 2.3407(14) ?
    Pd S2 . 2.3407(14) y
    S1 C5 . 1.748(6) ?
    S1 C2 . 1.751(5) ?
    S2 C2 . 1.736(5) y
    C2 N3 . 1.288(7) ?
    N3 N4 . 1.394(6) ?
    N4 C5 . 1.284(7) ?
    C5 N6 . 1.348(7) ?
    N6 H6A . 0.904(10) ?
    N6 H6B . 0.899(10) ?
    P1 C19 . 1.807(6) y
    P1 C13 . 1.817(6) y
    P1 C7 . 1.821(6) y
    C7 C8 . 1.367(8) ?
    C7 C12 . 1.382(8) ?
    C8 C9 . 1.402(10) ?
    C8 H8 . 0.9300 ?
    C9 C10 . 1.324(11) ?
    C9 H9 . 0.9300 ?
    C10 C11 . 1.348(10) ?
    C10 H10 . 0.9300 ?
    C11 C12 . 1.391(9) ?
    C11 H11 . 0.9300 ?
    C12 H12 . 0.9300 ?
    C13 C14 . 1.374(7) ?
    C13 C18 . 1.397(8) ?
    C14 C15 . 1.401(8) ?
    C14 H14 . 0.9300 ?
    C15 C16 . 1.351(10) ?
    C15 H15 . 0.9300 ?
    C16 C17 . 1.348(10) ?
    C16 H16 . 0.9300 ?
    C17 C18 . 1.368(9) ?
    C17 H17 . 0.9300 ?
    C18 H18 . 0.9300 ?
    C19 C24 . 1.377(8) ?
    C19 C20 . 1.402(8) ?
    C20 C21 . 1.367(9) ?
    C20 H20 . 0.9300 ?
    C21 C22 . 1.344(12) ?
    C21 H21 . 0.9300 ?
    C22 C23 . 1.362(12) ?
    C22 H22 . 0.9300 ?
    C23 C24 . 1.396(10) ?
    C23 H23 . 0.9300 ?
    C24 H24 . 0.9300 ?
    S3 O1 . 1.369(12) ?
    S3 C25 . 1.623(8) ?
    S3 C26 . 1.632(7) ?
    C25 H25A . 0.9600 ?
    C25 H25B . 0.9600 ?
    C25 H25C . 0.9600 ?
    C26 H26A . 0.9600 ?
    C26 H26B . 0.9600 ?
    C26 H26C . 0.9600 ?
    S3A O1A . 1.358(12) ?
    S3A C26A . 1.633(8) ?
    S3A C25A . 1.640(8) ?
    C25A H25D . 0.9600 ?
    C25A H25E . 0.9600 ?
    C25A H25F . 0.9600 ?
    C26A H26D . 0.9600 ?
    C26A H26E . 0.9600 ?
    C26A H26F . 0.9600 ?
loop_
    _geom_angle_atom_site_label_1
    _geom_angle_atom_site_label_2
    _geom_angle_atom_site_label_3
    _geom_angle_site_symmetry_1
    _geom_angle_site_symmetry_3
    _geom_angle
    _geom_angle_publ_flag
    P1 Pd P1 5_666 . 180.0 ?
    P1 Pd S2 5_666 5_666 94.12(5) ?
    P1 Pd S2 . 5_666 85.88(5) ?
    P1 Pd S2 5_666 . 85.89(5) ?
    P1 Pd S2 . . 94.12(5) ?
    S2 Pd S2 5_666 . 180.0 ?
    C5 S1 C2 . . 86.6(3) ?
    C2 S2 Pd . . 103.87(19) ?
    N3 C2 S2 . . 127.2(4) ?
    N3 C2 S1 . . 113.7(4) ?
    S2 C2 S1 . . 119.0(3) ?
    C2 N3 N4 . . 112.7(5) ?
    C5 N4 N3 . . 113.3(5) ?
    N4 C5 N6 . . 125.0(5) ?
    N4 C5 S1 . . 113.6(4) ?
    N6 C5 S1 . . 121.4(5) ?
    C5 N6 H6A . . 107.1(13) ?
    C5 N6 H6B . . 107.0(13) ?
    H6A N6 H6B . . 116.7(19) ?
    C19 P1 C13 . . 99.9(3) ?
    C19 P1 C7 . . 105.3(3) ?
    C13 P1 C7 . . 106.6(3) ?
    C19 P1 Pd . . 121.6(2) ?
    C13 P1 Pd . . 113.4(2) ?
    C7 P1 Pd . . 108.7(2) ?
    C8 C7 C12 . . 118.7(6) ?
    C8 C7 P1 . . 123.9(6) ?
    C12 C7 P1 . . 117.4(5) ?
    C7 C8 C9 . . 120.3(7) ?
    C7 C8 H8 . . 119.8 ?
    C9 C8 H8 . . 119.8 ?
    C10 C9 C8 . . 120.4(8) ?
    C10 C9 H9 . . 119.8 ?
    C8 C9 H9 . . 119.8 ?
    C9 C10 C11 . . 120.2(8) ?
    C9 C10 H10 . . 119.9 ?
    C11 C10 H10 . . 119.9 ?
    C10 C11 C12 . . 121.4(8) ?
    C10 C11 H11 . . 119.3 ?
    C12 C11 H11 . . 119.3 ?
    C7 C12 C11 . . 119.0(7) ?
    C7 C12 H12 . . 120.5 ?
    C11 C12 H12 . . 120.5 ?
    C14 C13 C18 . . 118.2(6) ?
    C14 C13 P1 . . 120.2(5) ?
    C18 C13 P1 . . 121.5(5) ?
    C13 C14 C15 . . 119.1(6) ?
    C13 C14 H14 . . 120.4 ?
    C15 C14 H14 . . 120.4 ?
    C16 C15 C14 . . 121.1(7) ?
    C16 C15 H15 . . 119.5 ?
    C14 C15 H15 . . 119.5 ?
    C17 C16 C15 . . 120.3(7) ?
    C17 C16 H16 . . 119.8 ?
    C15 C16 H16 . . 119.8 ?
    C16 C17 C18 . . 120.1(7) ?
    C16 C17 H17 . . 119.9 ?
    C18 C17 H17 . . 119.9 ?
    C17 C18 C13 . . 121.1(7) ?
    C17 C18 H18 . . 119.4 ?
    C13 C18 H18 . . 119.4 ?
    C24 C19 C20 . . 116.7(6) ?
    C24 C19 P1 . . 124.2(6) ?
    C20 C19 P1 . . 119.1(5) ?
    C21 C20 C19 . . 122.4(7) ?
    C21 C20 H20 . . 118.8 ?
    C19 C20 H20 . . 118.8 ?
    C22 C21 C20 . . 119.2(9) ?
    C22 C21 H21 . . 120.4 ?
    C20 C21 H21 . . 120.4 ?
    C21 C22 C23 . . 121.4(9) ?
    C21 C22 H22 . . 119.3 ?
    C23 C22 H22 . . 119.3 ?
    C22 C23 C24 . . 119.7(9) ?
    C22 C23 H23 . . 120.2 ?
    C24 C23 H23 . . 120.2 ?
    C19 C24 C23 . . 120.7(8) ?
    C19 C24 H24 . . 119.7 ?
    C23 C24 H24 . . 119.7 ?
    O1 S3 C25 . . 115.4(8) ?
    O1 S3 C26 . . 115.0(9) ?
    C25 S3 C26 . . 112.7(9) ?
    S3 C25 H25A . . 109.5 ?
    S3 C25 H25B . . 109.5 ?
    H25A C25 H25B . . 109.5 ?
    S3 C25 H25C . . 109.5 ?
    H25A C25 H25C . . 109.5 ?
    H25B C25 H25C . . 109.5 ?
    S3 C26 H26A . . 109.5 ?
    S3 C26 H26B . . 109.5 ?
    H26A C26 H26B . . 109.5 ?
    S3 C26 H26C . . 109.5 ?
    H26A C26 H26C . . 109.5 ?
    H26B C26 H26C . . 109.5 ?
    O1A S3A C26A . . 115.7(10) ?
    O1A S3A C25A . . 114.9(9) ?
    C26A S3A C25A . . 111.7(10) ?
    S3A C25A H25D . . 109.5 ?
    S3A C25A H25E . . 109.5 ?
    H25D C25A H25E . . 109.5 ?
    S3A C25A H25F . . 109.5 ?
    H25D C25A H25F . . 109.5 ?
    H25E C25A H25F . . 109.5 ?
    S3A C26A H26D . . 109.5 ?
    S3A C26A H26E . . 109.5 ?
    H26D C26A H26E . . 109.5 ?
    S3A C26A H26F . . 109.5 ?
    H26D C26A H26F . . 109.5 ?
    H26E C26A H26F . . 109.5 ?
loop_
    _geom_hbond_atom_site_label_D
    _geom_hbond_atom_site_label_H
    _geom_hbond_atom_site_label_A
    _geom_hbond_site_symmetry_A
    _geom_hbond_distance_DH
    _geom_hbond_distance_HA
    _geom_hbond_distance_DA
    _geom_hbond_angle_DHA
    N6 H6A N4 3_656 0.904(10) 2.12(2) 2.986(7) 160(5)
_iucr_refine_instructions_details
;
TITL 052MMD in Pbcn
CELL 0.71073  14.6192  13.2572  25.7073  90.000  90.000  90.000
ZERR   2.00   0.0018   0.0016   0.0031   0.000   0.000   0.000
LATT  1
SYMM 0.5-X, 0.5-Y, 0.5+Z
SYMM -X, Y, 0.5-Z
SYMM 0.5+X, 0.5-Y, -Z
SFAC C H N O P  S PD
UNIT 176 188 24 10 8 24 4
TEMP 25
EQIV  $1  -x+1, y, -z+3/2
SIZE 0.13 0.16 0.24
DFIX 0.90 0.01  N6 H6A N6 H6B
DFIX 1.654 0.01  S3 C25 S3 C26 S3A C25A S3A C26A
DFIX 1.832 0.01  C5 H6B  C5 H6A
DFIX 1.54 0.01 H6A H6B
L.S. 10
MPLA 3 PD S2 P1
MPLA 5 S1 C2 N3 N4 C5
BOND $H
HTAB
HTAB N6 N4_$1
ACTA
CONF
LIST 4
FMAP 2
PLAN 5
WGHT    0.061100
FVAR       0.16670   0.55513
PD    7    0.500000    0.500000    0.500000    10.50000    0.03724    0.05348 =
         0.03205    0.00199   -0.00349    0.00348
S1    6    0.307057    0.434637    0.653235    11.00000    0.05238    0.09093 =
         0.04095    0.00117    0.00289   -0.01638
S2    6    0.359910    0.475368    0.542217    11.00000    0.04071    0.07005 =
         0.03739    0.00477   -0.00343   -0.00049
C2    1    0.388561    0.474576    0.607767    11.00000    0.04404    0.04725 =
         0.03712    0.00494    0.00229    0.00372
N3    3    0.465025    0.501872    0.628293    11.00000    0.04363    0.07179 =
         0.04264    0.00408   -0.00545   -0.00444
N4    3    0.465536    0.491967    0.682296    11.00000    0.05081    0.07030 =
         0.03676    0.00542   -0.00328   -0.00954
C5    1    0.389630    0.458971    0.700789    11.00000    0.05460    0.07297 =
         0.04087    0.00049   -0.00544   -0.00603
N6    3    0.372588    0.442553    0.751602    11.00000    0.07025    0.15392 =
         0.03747    0.00457    0.00098   -0.01509
H6A   2    0.427027    0.443694    0.768248    11.00000   -1.20000
H6B   2    0.330951    0.488525    0.761603    11.00000   -1.20000
P1    5    0.565479    0.352831    0.533364    11.00000    0.04618    0.05634 =
         0.03806    0.00372   -0.00244    0.00857
C7    1    0.678775    0.382675    0.558452    11.00000    0.04641    0.07098 =
         0.03990    0.01100   -0.00245    0.01196
C8    1    0.756189    0.330400    0.545626    11.00000    0.06348    0.12837 =
         0.06159   -0.01752   -0.00941    0.02365
AFIX  43
H8    2    0.752055    0.273503    0.524596    11.00000   -1.20000
AFIX   0
C9    1    0.841768    0.362143    0.564020    11.00000    0.05601    0.17795 =
         0.08704   -0.02580   -0.01604    0.03722
AFIX  43
H9    2    0.894313    0.327557    0.554133    11.00000   -1.20000
AFIX   0
C10   1    0.848243    0.441037    0.595374    11.00000    0.05326    0.17774 =
         0.08366   -0.00916   -0.01852    0.00964
AFIX  43
H10   2    0.905010    0.460276    0.608341    11.00000   -1.20000
AFIX   0
C11   1    0.772738    0.493575    0.608555    11.00000    0.07775    0.12788 =
         0.08721   -0.02291   -0.01743   -0.01501
AFIX  43
H11   2    0.778367    0.549565    0.630114    11.00000   -1.20000
AFIX   0
C12   1    0.686602    0.465769    0.590578    11.00000    0.05361    0.09404 =
         0.07230   -0.00953   -0.01313    0.00574
AFIX  43
H12   2    0.635060    0.502562    0.600044    11.00000   -1.20000
AFIX   0
C13   1    0.580859    0.254545    0.484881    11.00000    0.04838    0.07139 =
         0.04105   -0.00505    0.00653    0.00545
C14   1    0.567595    0.275463    0.433093    11.00000    0.05901    0.05832 =
         0.06444   -0.00294    0.00500   -0.00539
AFIX  43
H14   2    0.551482    0.340117    0.422459    11.00000   -1.20000
AFIX   0
C15   1    0.578661    0.198120    0.396521    11.00000    0.08034    0.09288 =
         0.05553   -0.01453    0.01441   -0.01024
AFIX  43
H15   2    0.571249    0.212249    0.361338    11.00000   -1.20000
AFIX   0
C16   1    0.599924    0.103336    0.411527    11.00000    0.07575    0.06862 =
         0.09986   -0.03004    0.03122   -0.00230
AFIX  43
H16   2    0.607732    0.053132    0.386652    11.00000   -1.20000
AFIX   0
C17   1    0.609884    0.081163    0.462397    11.00000    0.09224    0.07036 =
         0.11266   -0.00627    0.01916    0.03132
AFIX  43
H17   2    0.622609    0.015328    0.472580    11.00000   -1.20000
AFIX   0
C18   1    0.601301    0.155349    0.499050    11.00000    0.08892    0.06845 =
         0.07329    0.00454    0.00169    0.03411
AFIX  43
H18   2    0.609210    0.139479    0.534001    11.00000   -1.20000
AFIX   0
C19   1    0.510424    0.280735    0.584164    11.00000    0.07273    0.04794 =
         0.04580    0.00110    0.00677    0.01593
C20   1    0.426178    0.234337    0.573825    11.00000    0.09423    0.05161 =
         0.05834    0.00223    0.02247   -0.00225
AFIX  43
H20   2    0.398593    0.245078    0.541701    11.00000   -1.20000
AFIX   0
C21   1    0.383120    0.173862    0.609281    11.00000    0.12661    0.06824 =
         0.09261   -0.00562    0.03520   -0.02391
AFIX  43
H21   2    0.327497    0.143646    0.601196    11.00000   -1.20000
AFIX   0
C22   1    0.422158    0.158620    0.655955    11.00000    0.18605    0.06862 =
         0.09866    0.01165    0.06678   -0.01125
AFIX  43
H22   2    0.392873    0.117691    0.680160    11.00000   -1.20000
AFIX   0
C23   1    0.503697    0.201858    0.668541    11.00000    0.18830    0.09994 =
         0.05422    0.02724    0.01913    0.00859
AFIX  43
H23   2    0.529947    0.189931    0.700915    11.00000   -1.20000
AFIX   0
C24   1    0.547714    0.264182    0.632619    11.00000    0.11137    0.08691 =
         0.05504    0.01260    0.00795    0.01184
AFIX  43
H24   2    0.602767    0.294826    0.641500    11.00000   -1.20000
AFIX   0
SIMU 0.01 S3 > C26A
DELU 0.005 S3 > C26A
SAME 0.01 0.01 S3A O1A C25A C26A
PART 1
S3    6    0.648236    0.236673    0.246010    21.00000    0.14587    0.19588 =
         0.10362    0.00583   -0.00483    0.05113
O1    4    0.697287    0.297235    0.278901    21.00000    0.24475    0.21994 =
         0.14881   -0.00367   -0.02450   -0.00949
C25   1    0.692910    0.126922    0.234368    21.00000    0.12200    0.21787 =
         0.12041   -0.00745   -0.06040    0.08616
AFIX  33
H25A  2    0.714942    0.098181    0.266272    21.00000   -1.50000
H25B  2    0.742836    0.134271    0.210408    21.00000   -1.50000
H25C  2    0.647380    0.083382    0.219535    21.00000   -1.50000
AFIX   0
C26   1    0.610837    0.292049    0.193455    21.00000    0.16634    0.18572 =
         0.15132    0.04184   -0.02002    0.04160
AFIX  33
H26A  2    0.585906    0.356806    0.202304    21.00000   -1.50000
H26B  2    0.564137    0.251269    0.177740    21.00000   -1.50000
H26C  2    0.660467    0.300648    0.169407    21.00000   -1.50000
AFIX   0
PART 2
S3A   6    0.713535    0.254952    0.212766   -21.00000    0.16857    0.22955 =
         0.12328    0.01130   -0.00672    0.02374
O1A   4    0.756770    0.318018    0.246366   -21.00000    0.21606    0.26731 =
         0.17254    0.00826   -0.01986   -0.04006
C25A  1    0.677224    0.149056    0.238518   -21.00000    0.13859    0.16606 =
         0.11462   -0.01381   -0.02504    0.07955
AFIX  33
H25D  2    0.725356    0.119291    0.258759   -21.00000   -1.50000
H25E  2    0.659479    0.103403    0.211344   -21.00000   -1.50000
H25F  2    0.625587    0.162503    0.260521   -21.00000   -1.50000
AFIX   0
C26A  1    0.635656    0.306916    0.175956   -21.00000    0.18844    0.19816 =
         0.14131    0.04571   -0.00348    0.01881
AFIX  33
H26D  2    0.658771    0.369046    0.161986   -21.00000   -1.50000
H26E  2    0.581904    0.320278    0.196271   -21.00000   -1.50000
H26F  2    0.620505    0.261976    0.147971   -21.00000   -1.50000
AFIX   0
PART 0
O2    4    0.500000    0.033958    0.250000    10.25000    0.26314
HKLF 4
END
;
data_global
_journal_date_recd_electronic     2012-02-14
_journal_date_accepted     2012-03-16
_journal_name_full     'Acta Crystallographica, Section E'
_journal_year     2012
_journal_volume     68
_journal_issue      4
_journal_page_first     m483
_journal_page_last     m484
_journal_paper_category     QM
_journal_paper_doi     10.1107/S1600536812011555
_journal_coeditor_code     BR2190
_publ_contact_author_name     'Reyna Reyes-Mart\'inez'
_publ_contact_author_address
;
Instituto de Qu\'imica
Universidad Nacional Aut\'onoma de M\'exico
circuito exterior, ciudad universitaria, coyoacan,
M\'exico 04510, Mexico
;
_publ_contact_author_email     'rrm@uaem.mx'
_publ_contact_author_fax     '+525556221603'
_publ_contact_author_phone     '+525556224514'
_publ_section_title
;\
<i>trans</i>-Bis(5-amino-1,3,4-thiadiazol-2-thiolato-\k<i>S</i>^2^)\
bis(triphenylphosphane-\k<i>P</i>)palladium(II) dimethyl sulfoxide disolvate
hemihydrate
;
loop_
    _publ_author_name
    _publ_author_footnote
    _publ_author_address
    'Chontal-Vidal, Felipe' .
;
Instituto de Qu\'imica
Universidad Nacional Aut\'onoma de M\'exico
Circuito exterior, Ciudad Universitaria,
M\'exico, DF 04510, Mexico
;
    'Arroyo-G\'omez, Maricela' .
;
Ciencias B\'asicas e Ingenier\'ia, Recursos de la Tierra, Universidad Aut\'onoma
Metropolitana. Av. Hidalgo Poniente, La Estac\'ion Lerma, Lerma de Villada
Estado de M\'exico, CP 52006
Mexico
;
    'Hern\'andez-Ortega, Sim\'on' .
;
Instituto de Qu\'imica
Universidad Nacional Aut\'onoma de M\'exico
Circuito exterior, Ciudad Universitaria,
M\'exico, DF 04510, Mexico
;
    'Reyes-Mart\'inez*, Reyna' .
;
Instituto de Qu\'imica
Universidad Nacional Aut\'onoma de M\'exico
Circuito exterior, Ciudad Universitaria,
M\'exico, DF 04510, Mexico
;
    'Morales-Morales, David' .
;
Instituto de Qu\'imica
Universidad Nacional Aut\'onoma de M\'exico
Circuito exterior, Ciudad Universitaria,
M\'exico, DF 04510, Mexico
;
