# Supplementary material for: trans-Bis(5-amino-1,3,4-thia­diazol-2-thio­lato-κS 2)bis­(triphenyl­phosphane-κP)palladium(II) dimethyl sulfoxide disolvate hemihydrate
Source: Acta Crystallogr Sect E Struct Rep Online. 2012 Mar 24;68(Pt 4):m483–4. doi: 10.1107/S1600536812011555 (PMC3343869; doi:10.1107/S1600536812011555)
Supplement: Supplementary file 2 [file e-68-0m483-Isup2.hkl]

# 
# h,k,l, Fc-squared, Fo-squared, sigma(Fo-squared) and status flag 
# 
data_I
_shelx_title ' 052MMD in Pbcn' 
_shelx_refln_list_code          4 
_shelx_F_calc_maximum      393.52 
_exptl_crystal_F_000      2176.00 
_reflns_d_resolution_high  0.8269 
 
loop_ 
 _symmetry_equiv_pos_as_xyz 
 'x, y, z' 
 '-x+1/2, -y+1/2, z+1/2' 
 '-x, y, -z+1/2' 
 'x+1/2, -y+1/2, -z' 
 '-x, -y, -z' 
 'x-1/2, y-1/2, -z-1/2' 
 'x, -y, z-1/2' 
 '-x-1/2, y-1/2, z' 
 
_cell_length_a    14.6192 
_cell_length_b    13.2572 
_cell_length_c    25.7073 
_cell_angle_alpha  90.000 
_cell_angle_beta   90.000 
_cell_angle_gamma  90.000 
 
_shelx_F_squared_multiplier     1.000 
 
loop_ 
 _refln_index_h 
 _refln_index_k 
 _refln_index_l 
 _refln_F_squared_calc 
 _refln_F_squared_meas 
 _refln_F_squared_sigma 
 _refln_observed_status 
   2   0   0    51160.33    67393.01    857.84 o 
   4   0   0    15891.31    17479.10    378.15 o 
   6   0   0     7371.45     7084.20    303.72 o 
   8   0   0     3621.24     3502.39    267.79 o 
  10   0   0     4400.75     4051.64    321.32 o 
  12   0   0     2278.02     1903.09    306.73 o 
  14   0   0     4365.48     4720.40    566.05 o 
  16   0   0     3941.44     3490.89    550.09 o 
   1   1   0   149035.47   163707.38   3919.28 o 
   3   1   0     5070.18     5068.27    131.65 o 
   5   1   0    43815.80    51064.24    722.82 o 
   7   1   0    16278.80    17637.84    356.07 o 
   9   1   0     1702.70     1961.56    165.91 o 
  11   1   0     2035.96     2175.06    203.49 o 
  13   1   0       34.13      -71.21    133.19 o 
  15   1   0     6829.87     6343.82    479.66 o 
  17   1   0      700.00      383.39    264.84 o 
   0   2   0    22062.39    24247.68    337.42 o 
   2   2   0      257.01      645.92     63.61 o 
   4   2   0     1617.59     1337.72     96.20 o 
   6   2   0    68972.34    73793.87   1027.98 o 
   8   2   0    25302.33    24927.86    449.78 o 
  10   2   0     6227.43     6140.32    266.92 o 
  12   2   0      121.33       47.02    139.15 o 
  14   2   0      727.43      743.56    255.71 o 
  16   2   0      872.68     1119.86    311.43 o 
   1   3   0   154860.42   166803.66   2722.21 o 
   3   3   0       82.88      126.22     61.08 o 
   5   3   0     7508.11     8197.55    218.30 o 
   7   3   0    41260.13    43939.33    644.51 o 
   9   3   0    17846.23    16764.96    395.47 o 
  11   3   0     1936.94     2133.65    249.22 o 
  13   3   0      119.75      304.13    166.70 o 
  15   3   0      793.17      810.28    268.92 o 
  17   3   0        6.66      -51.56    223.59 o 
   0   4   0   137571.09   157799.36   2116.49 o 
   2   4   0    42677.64    47689.97    799.58 o 
   4   4   0    22409.54    21491.07    353.35 o 
   6   4   0    21602.39    19855.22    393.65 o 
   8   4   0    23154.66    22800.77    439.58 o 
  10   4   0     2124.08     2174.69    236.72 o 
  12   4   0      232.35      227.50    158.42 o 
  14   4   0     2842.28     3292.69    311.42 o 
  16   4   0      240.33      302.29    287.89 o 
   1   5   0    56317.70    53062.45    623.30 o 
   3   5   0    14078.54    15118.83    369.07 o 
   5   5   0     4461.86     4296.09    190.05 o 
   7   5   0    22138.34    19784.04    410.79 o 
   9   5   0     5682.44     5809.40    313.69 o 
  11   5   0      197.08      418.62    158.30 o 
  13   5   0     1633.58     1648.34    280.27 o 
  15   5   0      902.59     1117.04    306.50 o 
   0   6   0    32754.16    31157.57    664.88 o 
   2   6   0    25419.11    22808.55    501.80 o 
   4   6   0    12133.11    11650.26    309.37 o 
   6   6   0     3015.02     2584.85    174.19 o 
   8   6   0    11188.97    12227.98    354.78 o 
  10   6   0        4.37       66.81    129.73 o 
  12   6   0      839.68     1191.08    274.64 o 
  14   6   0     1871.15     2441.01    403.03 o 
  16   6   0      505.92      920.55    303.59 o 
   1   7   0    23723.52    19770.05    459.39 o 
   3   7   0    21752.15    23038.67    451.09 o 
   5   7   0      471.19      404.45    117.59 o 
   7   7   0     7066.01     7564.45    293.91 o 
   9   7   0      410.01      448.25    161.90 o 
  11   7   0       65.99      115.58    169.38 o 
  13   7   0     2803.60     2973.78    368.90 o 
  15   7   0     1093.08     1424.51    354.25 o 
   0   8   0    16101.77    16090.11    566.01 o 
   2   8   0    18751.24    17789.46    533.55 o 
   4   8   0     5966.76     5383.19    251.98 o 
   6   8   0     2359.91     2587.23    215.35 o 
   8   8   0     1684.69     1533.89    247.95 o 
  10   8   0       69.64       72.61    185.23 o 
  12   8   0     2308.41     2666.39    381.58 o 
  14   8   0     1666.51     2281.00    410.04 o 
   1   9   0     9147.96     7942.11    311.60 o 
   3   9   0     9491.65     9172.91    334.44 o 
   5   9   0     3299.59     3518.44    234.71 o 
   7   9   0     6201.14     5419.53    287.38 o 
   9   9   0     2124.36     2844.96    373.10 o 
  11   9   0     1084.23     1301.29    305.14 o 
  13   9   0     1093.95     1499.59    347.68 o 
   0  10   0      108.20      163.06    162.87 o 
   2  10   0     3465.80     3527.73    236.51 o 
   4  10   0     6011.98     5906.45    326.70 o 
   6  10   0     6461.20     6108.32    348.49 o 
   8  10   0     6138.05     5208.48    408.18 o 
  10  10   0     1015.00     1339.13    320.52 o 
  12  10   0      451.21      506.70    263.23 o 
   1  11   0      171.41      369.84    142.25 o 
   3  11   0     3356.53     2789.40    233.85 o 
   5  11   0     3762.41     3499.09    320.14 o 
   7  11   0     2756.04     3015.35    344.23 o 
   9  11   0      565.65      550.23    238.14 o 
  11  11   0      498.97      695.75    331.55 o 
   0  12   0     2758.95     2795.06    349.78 o 
   2  12   0     2348.65     2364.84    246.44 o 
   4  12   0     1667.59     2032.97    310.16 o 
   6  12   0      406.77      481.95    224.85 o 
   8  12   0      530.05      603.17    245.37 o 
  10  12   0      455.48     1050.66    301.91 o 
   1  13   0     2284.88     2566.17    307.17 o 
   3  13   0     3509.88     3797.62    328.91 o 
   5  13   0     1682.24     1903.39    298.90 o 
   7  13   0      130.83      360.15    229.16 o 
   9  13   0       26.70      139.94    250.83 o 
   0  14   0     1610.69     2068.71    403.25 o 
   2  14   0     1894.43     2042.56    319.85 o 
   4  14   0     1929.05     1924.86    315.80 o 
   6  14   0      316.04      387.69    254.67 o 
   8  14   0        0.49       69.93    254.39 o 
   1  15   0      566.60      993.20    339.55 o 
   3  15   0      507.76      486.54    231.73 o 
   5  15   0      457.50      684.46    280.02 o 
   1   1   1     1552.45     1496.57     45.36 o 
   2   1   1     7680.87     8527.16    148.01 o 
   3   1   1    24324.27    22887.40    256.48 o 
   4   1   1    39897.36    44785.65    394.47 o 
   5   1   1        5.96      103.90     43.46 o 
   6   1   1     4437.55     4918.84    128.99 o 
   7   1   1        0.28      -17.21     49.79 o 
   8   1   1     1028.82      990.03     96.52 o 
   9   1   1       19.48       26.23     58.25 o 
  10   1   1     2397.34     2181.27    129.35 o 
  11   1   1      130.65      206.34     84.21 o 
  12   1   1      164.53      169.25     97.46 o 
  13   1   1      315.79      345.78    127.44 o 
  14   1   1       14.72       10.81    120.07 o 
  15   1   1       76.64      135.67    144.54 o 
  16   1   1       11.01       73.41    144.13 o 
  17   1   1       26.72       19.84    151.58 o 
   0   2   1    42379.51    47297.36    337.75 o 
   1   2   1     3304.57     3389.15     73.62 o 
   2   2   1     5795.17     5060.78     88.67 o 
   3   2   1        0.57        4.97     35.60 o 
   4   2   1     4743.34     5223.00    123.82 o 
   5   2   1     6335.88     6574.69    150.13 o 
   6   2   1     1737.36     2155.07     96.11 o 
   7   2   1     4172.89     4179.27    130.43 o 
   8   2   1     1017.86     1162.57    104.94 o 
   9   2   1       19.08       26.22     61.83 o 
  10   2   1      348.61      409.56     88.56 o 
  11   2   1     5271.05     4889.22    198.53 o 
  12   2   1       19.51       73.10     94.85 o 
  13   2   1      129.94       91.41     99.67 o 
  14   2   1       33.26       46.66    113.92 o 
  15   2   1        2.58       18.98    131.99 o 
  16   2   1      136.09      118.82    144.74 o 
  17   2   1       11.33      -84.97    147.43 o 
   1   3   1     4748.62     4164.05     95.21 o 
   2   3   1     2540.78     2367.91     78.21 o 
   3   3   1    34270.16    39015.22    437.46 o 
   4   3   1     1020.94      891.67     68.59 o 
   5   3   1      431.02      420.99     59.49 o 
   6   3   1      152.66      208.24     62.71 o 
   7   3   1      784.00      737.18     99.20 o 
   8   3   1     1476.20     1501.26    125.69 o 
   9   3   1        7.47       72.93     74.20 o 
  10   3   1      233.82      215.87     87.96 o 
  11   3   1       93.05      159.80     97.43 o 
  12   3   1      104.49      103.62    101.33 o 
  13   3   1      603.54      741.15    143.98 o 
  14   3   1        0.98      104.36    116.09 o 
  15   3   1      262.04      309.52    156.74 o 
  16   3   1      377.57      405.78    184.72 o 
  17   3   1        5.25       -2.78    170.22 o 
   0   4   1    76473.42    74871.18    588.72 o 
   1   4   1    21524.29    21973.06    243.87 o 
   2   4   1     2205.94     1607.13     77.16 o 
   3   4   1     7295.31     7189.83    141.71 o 
   4   4   1     4488.18     4800.28    124.93 o 
   5   4   1      702.49      803.89     77.46 o 
   6   4   1      962.79      969.64     90.77 o 
   7   4   1       58.66      166.57     68.39 o 
   8   4   1        0.16       20.17     69.43 o 
   9   4   1       39.83       35.04     72.84 o 
  10   4   1     1318.79     1913.11    168.39 o 
  11   4   1        1.30      102.33     97.52 o 
  12   4   1      423.84      521.94    129.87 o 
  13   4   1      315.30      318.10    125.10 o 
  14   4   1       98.13      134.08    118.30 o 
  15   4   1       22.31       54.00    133.16 o 
  16   4   1       85.93      254.53    178.23 o 
  17   4   1      248.61      282.75    204.99 o 
   1   5   1     1374.76     1359.00     83.83 o 
   2   5   1    11259.11    10489.85    182.42 o 
   3   5   1     2219.55     2742.80    104.95 o 
   4   5   1       26.50        1.96     45.92 o 
   5   5   1     1126.33     1532.42     95.06 o 
   6   5   1        8.81       86.66     55.20 o 
   7   5   1       26.14       88.41     65.35 o 
   8   5   1       54.58      149.37     75.41 o 
   9   5   1      419.27      613.56    108.28 o 
  10   5   1       24.36      130.26     90.37 o 
  11   5   1      134.25      196.61    106.79 o 
  12   5   1      539.64      535.10    133.20 o 
  13   5   1      882.72     1009.96    178.87 o 
  14   5   1      504.27      658.41    159.16 o 
  15   5   1       50.71       98.26    150.27 o 
  16   5   1      259.24      323.09    187.64 o 
   0   6   1     5219.75     4864.57    200.46 o 
   1   6   1     4780.10     4449.46    135.87 o 
   2   6   1        7.94       53.50     55.19 o 
   3   6   1     1386.66     1411.25    106.11 o 
   4   6   1     1546.82     1529.74    100.10 o 
   5   6   1     1278.16     1439.00    103.35 o 
   6   6   1      133.28      203.06     71.02 o 
   7   6   1      101.70      206.38     72.94 o 
   8   6   1      225.69      409.02     91.13 o 
   9   6   1       62.35      122.27     92.37 o 
  10   6   1      239.80      100.91     94.85 o 
  11   6   1      112.10       66.10     97.76 o 
  12   6   1      374.09      454.72    139.30 o 
  13   6   1      498.54      592.79    170.69 o 
  14   6   1        2.07       17.18    139.26 o 
  15   6   1       20.12      200.27    146.81 o 
  16   6   1       10.24       99.63    159.03 o 
   1   7   1     2982.47     2730.73    126.35 o 
   2   7   1     7875.77     7085.75    182.30 o 
   3   7   1     2577.02     2664.32    125.95 o 
   4   7   1      119.77      119.90     62.70 o 
   5   7   1      176.09      259.11     73.54 o 
   6   7   1     1899.06     1808.38    126.98 o 
   7   7   1      137.98      232.74     84.09 o 
   8   7   1       56.93       17.10     79.88 o 
   9   7   1      329.12      119.87     99.36 o 
  10   7   1      601.46      661.86    147.27 o 
  11   7   1       22.83       29.33    111.17 o 
  12   7   1       15.33       15.99    119.93 o 
  13   7   1       96.75      328.85    156.38 o 
  14   7   1        3.07       46.50    143.28 o 
  15   7   1       19.63      176.46    166.98 o 
   0   8   1      803.07     1230.23    170.92 o 
   1   8   1       40.39        8.10     69.19 o 
   2   8   1       35.27      250.44     76.03 o 
   3   8   1       61.36      114.64     66.66 o 
   4   8   1       35.44       44.29     71.62 o 
   5   8   1     2052.28     1974.96    136.93 o 
   6   8   1       12.50       70.33     75.37 o 
   7   8   1      143.50      204.17     90.62 o 
   8   8   1       21.69       52.18     95.77 o 
   9   8   1     1519.35     1407.50    188.03 o 
  10   8   1       16.77       -8.49    119.46 o 
  11   8   1      416.10      451.12    154.22 o 
  12   8   1       65.38      254.06    145.43 o 
  13   8   1        1.76       51.31    140.46 o 
  14   8   1       25.44       79.01    152.84 o 
  15   8   1      229.25      336.73    174.69 o 
   1   9   1      699.06      649.09    109.51 o 
   2   9   1      276.64      280.74     86.19 o 
   3   9   1        9.85       54.26     75.62 o 
   4   9   1      522.87      605.34    104.06 o 
   5   9   1     1323.04     1580.54    143.57 o 
   6   9   1     2829.44     2719.92    153.46 o 
   7   9   1        1.58      125.52    100.76 o 
   8   9   1      294.59      410.10    141.98 o 
   9   9   1       17.55       51.83    126.08 o 
  10   9   1     2308.34     2168.94    257.67 o 
  11   9   1       70.67      341.63    159.46 o 
  12   9   1        0.50       58.52    143.77 o 
  13   9   1        2.64      126.57    151.34 o 
  14   9   1       34.75      154.65    159.80 o 
   0  10   1      430.24      591.37    166.63 o 
   1  10   1        1.56       76.98     80.48 o 
   2  10   1      246.59      258.74     92.98 o 
   3  10   1        6.13       79.26     80.98 o 
   4  10   1      213.94      381.23    106.23 o 
   5  10   1      816.33      670.80    121.32 o 
   6  10   1        5.18       91.05     96.56 o 
   7  10   1      421.83      573.98    156.33 o 
   8  10   1      475.71      505.24    156.11 o 
   9  10   1     1882.85     1996.70    244.99 o 
  10  10   1       31.90      201.01    141.16 o 
  11  10   1       15.54      228.86    150.88 o 
  12  10   1        9.47       52.63    166.51 o 
  13  10   1       92.14      293.58    172.39 o 
   1  11   1       13.62      111.44     84.09 o 
   2  11   1      791.42      864.98    127.24 o 
   3  11   1       14.90      105.38     90.40 o 
   4  11   1      771.99      671.65    140.34 o 
   5  11   1        0.18      -14.90     99.69 o 
   6  11   1      494.97      665.00    158.04 o 
   7  11   1      495.28      478.93    155.85 o 
   8  11   1       65.34      164.95    138.86 o 
   9  11   1       36.78      122.38    140.50 o 
  10  11   1      150.73      311.16    154.73 o 
  11  11   1       39.70      250.12    169.41 o 
  12  11   1      361.09      468.49    192.02 o 
   0  12   1        7.19       87.86    158.89 o 
   1  12   1      492.85      539.26    118.29 o 
   2  12   1       33.60       83.94    100.68 o 
   3  12   1     2771.97     2361.09    202.17 o 
   4  12   1       98.31      176.99    114.86 o 
   5  12   1      166.73      185.01    116.42 o 
   6  12   1       79.14       84.79    135.92 o 
   7  12   1       10.60       85.56    128.13 o 
   8  12   1       80.05      198.70    150.45 o 
   9  12   1      115.81      137.12    147.51 o 
  10  12   1       15.45      262.57    181.19 o 
  11  12   1      279.44      574.33    198.05 o 
   1  13   1        2.88      123.51    120.55 o 
   2  13   1      453.84      372.66    142.92 o 
   3  13   1        0.00      121.66    137.27 o 
   4  13   1      189.86      382.73    143.27 o 
   5  13   1      115.45      117.91    138.04 o 
   6  13   1       31.61      100.19    135.83 o 
   7  13   1       42.65       61.20    140.16 o 
   8  13   1       63.87      217.11    151.71 o 
   9  13   1        0.56      206.88    159.14 o 
  10  13   1        8.21      145.27    167.71 o 
   0  14   1        0.03      123.33    191.48 o 
   1  14   1       16.91      170.56    164.20 o 
   2  14   1       11.62      170.80    149.77 o 
   3  14   1        3.00      300.18    148.68 o 
   4  14   1        1.10      271.21    158.08 o 
   5  14   1      529.17      650.77    193.24 o 
   6  14   1       30.14       46.84    144.81 o 
   7  14   1       28.53      209.89    162.08 o 
   8  14   1       51.34      105.42    159.48 o 
   1  15   1       31.91      305.99    163.37 o 
   2  15   1        5.01      215.80    169.02 o 
   3  15   1       11.99      467.05    182.71 o 
   4  15   1      219.86      491.78    207.27 o 
   5  15   1        0.36      125.72    175.25 o 
   6  15   1       74.36      234.39    213.24 o 
   0  16   1       31.17     -404.10    404.10 o 
   1   0   2     4176.98     4521.94    109.05 o 
   2   0   2    96957.12   103741.73   1459.18 o 
   3   0   2    68624.79    81061.20    855.59 o 
   4   0   2      163.49      368.84     68.73 o 
   5   0   2       75.24       32.46     54.49 o 
   6   0   2       66.83      109.30     67.92 o 
   7   0   2      649.01      854.02    120.51 o 
   8   0   2     6871.48     6894.91    247.29 o 
   9   0   2      939.09     1160.11    162.02 o 
  10   0   2      709.43      710.60    148.20 o 
  11   0   2     4019.14     3672.51    232.25 o 
  12   0   2    10258.67     9527.49    548.51 o 
  13   0   2       33.60       48.00    146.33 o 
  14   0   2     8646.86     7388.51    483.12 o 
  15   0   2       52.02       14.41    196.79 o 
  16   0   2     2363.25     2702.76    426.34 o 
  17   0   2       81.54      255.17    221.42 o 
   1   1   2    23050.02    32833.96    377.11 o 
   2   1   2    12426.79    14399.09    159.70 o 
   3   1   2    32543.88    35101.49    288.61 o 
   4   1   2     9094.85     9395.49    158.60 o 
   5   1   2    30395.17    29958.29    328.87 o 
   6   1   2     2208.55     2105.81     91.57 o 
   7   1   2    15824.87    15688.30    237.13 o 
   8   1   2     2455.29     2454.54    114.61 o 
   9   1   2     1160.71     1273.11    110.76 o 
  10   1   2     3125.36     3073.51    143.39 o 
  11   1   2     2101.10     2275.10    148.63 o 
  12   1   2       25.97       -7.99     89.25 o 
  13   1   2     7577.18     6913.45    291.04 o 
  14   1   2      108.91       64.84    122.46 o 
  15   1   2     5098.63     4526.31    293.13 o 
  16   1   2       87.38      155.27    144.60 o 
  17   1   2      833.96      801.29    205.57 o 
   0   2   2    35834.15    34879.10    604.67 o 
   1   2   2     6196.81     6728.70    109.13 o 
   2   2   2      261.95      596.80     58.85 o 
   3   2   2     3183.49     2941.22     90.11 o 
   4   2   2     5851.48     6453.44    137.50 o 
   5   2   2        6.39       96.55     49.31 o 
   6   2   2    48497.66    52344.65    576.16 o 
   7   2   2     2162.66     2311.03    118.17 o 
   8   2   2    24757.18    24102.76    308.51 o 
   9   2   2     2704.59     2631.98    124.76 o 
  10   2   2     2244.72     2291.33    130.85 o 
  11   2   2     3051.48     2806.01    163.47 o 
  12   2   2     1772.93     1886.70    184.40 o 
  13   2   2        9.73       37.04    103.95 o 
  14   2   2     4182.09     4424.03    254.15 o 
  15   2   2      110.78      -27.35    130.69 o 
  16   2   2      691.73      672.81    183.10 o 
  17   2   2       10.23       84.31    164.17 o 
   1   3   2     6356.72     7513.08    120.28 o 
   2   3   2    64438.02    70220.18    685.69 o 
   3   3   2     1017.64      964.66     64.60 o 
   4   3   2    10966.99    10525.05    180.05 o 
   5   3   2     8770.11     7984.33    171.87 o 
   6   3   2      240.94      421.14     73.50 o 
   7   3   2    35285.51    32976.64    444.64 o 
   8   3   2       11.24       -0.46     62.34 o 
   9   3   2    14811.29    15273.11    301.59 o 
  10   3   2     1107.95     1220.30    137.73 o 
  11   3   2     2523.41     2542.38    161.69 o 
  12   3   2       16.33       88.91     98.42 o 
  13   3   2     3234.39     3366.53    209.29 o 
  14   3   2       82.73      146.33    121.76 o 
  15   3   2      977.04      998.26    186.90 o 
  16   3   2       60.92       72.79    151.18 o 
  17   3   2      148.78       98.72    166.84 o 
   0   4   2     2800.69     2368.04    122.26 o 
   1   4   2      705.72      738.98     65.39 o 
   2   4   2    13823.47    12768.11    193.13 o 
   3   4   2     9403.85     8968.33    160.96 o 
   4   4   2    11351.45    11078.29    178.78 o 
   5   4   2      119.78      186.29     51.92 o 
   6   4   2    15022.88    14379.35    252.57 o 
   7   4   2      888.25     1033.28    115.09 o 
   8   4   2    14386.61    13168.15    272.20 o 
   9   4   2      597.36      652.31    107.18 o 
  10   4   2     5213.41     5175.45    199.26 o 
  11   4   2      291.35      309.67    109.34 o 
  12   4   2     2553.89     2996.16    199.82 o 
  13   4   2      219.33      247.49    121.51 o 
  14   4   2     3266.33     2867.08    231.94 o 
  15   4   2       19.44       77.86    136.28 o 
  16   4   2      769.83      865.95    220.03 o 
  17   4   2        8.92      131.71    196.26 o 
   1   5   2    28069.96    28389.39    288.65 o 
   2   5   2      468.07      627.55     71.37 o 
   3   5   2     8691.69     7557.76    158.45 o 
   4   5   2     1260.77     1274.32     84.09 o 
   5   5   2     6318.44     5395.95    146.42 o 
   6   5   2       10.44       91.17     57.05 o 
   7   5   2    17805.50    18078.89    316.42 o 
   8   5   2      182.65      301.70     83.28 o 
   9   5   2     6969.45     6133.48    208.01 o 
  10   5   2     1372.10     1452.05    163.85 o 
  11   5   2     1647.63     1849.83    186.32 o 
  12   5   2       63.11      126.24    104.03 o 
  13   5   2     2619.41     2603.92    231.21 o 
  14   5   2       22.16      137.21    135.41 o 
  15   5   2     2355.43     2492.84    284.33 o 
  16   5   2       28.95      117.25    170.40 o 
   0   6   2    33264.60    28734.92    454.30 o 
   1   6   2      783.47     1152.30     96.07 o 
   2   6   2     3520.19     3141.04    117.53 o 
   3   6   2     3324.57     3114.69    124.24 o 
   4   6   2     3838.22     3508.06    128.08 o 
   5   6   2       17.97       78.52     57.31 o 
   6   6   2     9435.69    10019.02    214.10 o 
   7   6   2       29.32      148.76     70.86 o 
   8   6   2     5129.84     4552.97    182.80 o 
   9   6   2     3730.43     3554.62    171.36 o 
  10   6   2      923.87     1188.33    159.01 o 
  11   6   2      194.12      231.11    113.72 o 
  12   6   2     1562.95     1673.06    210.08 o 
  13   6   2        1.67      107.27    126.48 o 
  14   6   2     2450.89     2804.45    276.19 o 
  15   6   2       86.04      117.62    156.77 o 
  16   6   2     1624.20     1291.10    257.02 o 
   1   7   2    20722.04    20310.39    294.06 o 
   2   7   2        0.68       20.47     57.28 o 
   3   7   2     1757.48     1453.85    117.28 o 
   4   7   2     2344.53     2166.47    119.50 o 
   5   7   2     2881.41     3177.61    138.26 o 
   6   7   2      344.27      354.99     80.70 o 
   7   7   2     1688.92     1475.42    133.33 o 
   8   7   2      523.41      476.70    110.19 o 
   9   7   2     1196.99     1566.33    189.68 o 
  10   7   2     2031.43     2151.99    216.80 o 
  11   7   2     1862.55     2079.93    220.46 o 
  12   7   2       21.16       96.76    131.12 o 
  13   7   2     1544.96     1691.32    239.96 o 
  14   7   2      343.61      357.06    159.81 o 
  15   7   2     2557.26     2754.14    310.26 o 
   0   8   2    20991.96    18643.55    430.94 o 
   1   8   2     1533.04     1671.12    125.83 o 
   2   8   2     7933.68     7287.65    197.75 o 
   3   8   2      848.97      868.91    109.22 o 
   4   8   2     2106.56     2193.45    126.27 o 
   5   8   2      173.36      256.94     81.48 o 
   6   8   2     2597.63     2164.21    133.45 o 
   7   8   2       54.60       85.48     87.97 o 
   8   8   2     1406.63     1856.14    191.94 o 
   9   8   2     1666.27     1730.18    203.07 o 
  10   8   2     2717.56     2955.03    213.81 o 
  11   8   2       19.33       54.05    125.80 o 
  12   8   2     1969.23     2163.12    263.83 o 
  13   8   2       11.03      123.82    150.42 o 
  14   8   2     1885.91     1888.72    267.00 o 
  15   8   2       45.64       64.17    160.76 o 
   1   9   2     6187.87     5734.26    189.66 o 
   2   9   2       23.45       33.78     71.69 o 
   3   9   2     1025.09     1110.70    128.35 o 
   4   9   2     1480.22     1603.28    140.07 o 
   5   9   2     3842.39     3536.85    164.46 o 
   6   9   2       15.48      107.79     85.98 o 
   7   9   2     5153.15     5375.99    234.67 o 
   8   9   2      199.42      290.65    127.99 o 
   9   9   2     3847.15     3747.83    251.11 o 
  10   9   2      109.76      175.59    136.72 o 
  11   9   2     2233.44     2237.50    260.12 o 
  12   9   2      205.33      342.08    161.82 o 
  13   9   2      680.72      591.44    178.99 o 
  14   9   2       14.57      123.53    162.12 o 
   0  10   2      838.25      886.06    185.22 o 
   1  10   2        6.81       79.96     83.59 o 
   2  10   2      453.53      580.65    106.67 o 
   3  10   2      734.29      839.41    124.93 o 
   4  10   2     2522.48     2540.04    152.46 o 
   5  10   2      240.59      341.91    103.21 o 
   6  10   2     5795.62     6070.90    235.94 o 
   7  10   2       98.25      152.58    113.07 o 
   8  10   2     4313.66     4010.07    260.42 o 
   9  10   2      135.83      184.96    135.96 o 
  10  10   2     2285.23     2405.11    276.32 o 
  11  10   2      123.97      349.01    156.75 o 
  12  10   2      338.84      274.99    169.14 o 
  13  10   2        0.23       96.69    165.41 o 
   1  11   2      385.02      443.94    109.74 o 
   2  11   2        7.29       84.54     95.54 o 
   3  11   2     1758.74     1886.10    179.74 o 
   4  11   2      230.72      361.55    109.76 o 
   5  11   2     2457.62     2635.74    184.32 o 
   6  11   2      649.69      780.04    154.62 o 
   7  11   2     1973.45     2139.34    250.86 o 
   8  11   2      225.88      152.53    135.89 o 
   9  11   2     1835.15     1748.69    239.64 o 
  10  11   2       25.24      151.33    150.28 o 
  11  11   2      829.57      958.06    212.33 o 
  12  11   2        2.72      261.22    189.13 o 
   0  12   2     1957.89     2390.44    257.95 o 
   1  12   2       46.43      137.40    108.27 o 
   2  12   2     1919.19     2104.24    192.97 o 
   3  12   2       76.45      182.31    111.24 o 
   4  12   2      982.27     1037.14    156.90 o 
   5  12   2        1.70      147.78    113.19 o 
   6  12   2      305.24      467.65    143.03 o 
   7  12   2      168.65      144.47    143.16 o 
   8  12   2     1221.85     1271.57    208.99 o 
   9  12   2        0.97      102.50    142.45 o 
  10  12   2      919.52     1128.66    213.98 o 
  11  12   2       15.65      158.47    168.35 o 
   1  13   2     1484.59     1616.08    194.51 o 
   2  13   2       11.92      193.51    122.64 o 
   3  13   2     2169.75     2032.98    217.59 o 
   4  13   2      215.60      467.18    139.71 o 
   5  13   2      534.54      651.32    171.09 o 
   6  13   2      113.70      340.43    161.33 o 
   7  13   2      189.03      508.89    168.43 o 
   8  13   2       29.84      212.85    157.04 o 
   9  13   2      222.88      331.02    166.58 o 
  10  13   2        8.04      184.97    174.61 o 
   0  14   2      917.45      868.21    234.05 o 
   1  14   2        2.32      131.05    144.33 o 
   2  14   2     1532.87     1975.85    248.20 o 
   3  14   2      167.61      417.57    158.02 o 
   4  14   2      812.47      971.16    205.06 o 
   5  14   2        7.75      161.77    149.54 o 
   6  14   2       92.32      211.68    159.42 o 
   7  14   2      213.53      245.03    174.67 o 
   8  14   2      142.13      346.89    194.64 o 
   1  15   2      369.62      492.08    180.54 o 
   2  15   2        7.68      156.49    166.29 o 
   3  15   2      613.03     1050.76    222.39 o 
   4  15   2        2.38      289.73    200.36 o 
   5  15   2      229.76      424.19    216.34 o 
   6  15   2      107.06      194.81    258.41 o 
   0  16   2        6.73      -58.65    490.10 o 
   1   1   3    16177.65    18576.89    237.79 o 
   2   1   3    45060.81    47984.00    460.55 o 
   3   1   3     4780.28     3869.76     98.16 o 
   4   1   3     1549.08     1519.49     76.46 o 
   5   1   3     8012.64     7270.51    157.02 o 
   6   1   3      278.88      308.25     59.96 o 
   7   1   3        1.31      -26.54     49.22 o 
   8   1   3     2674.23     2431.16    114.83 o 
   9   1   3      166.31      211.95     74.30 o 
  10   1   3     1455.92     1515.60    125.37 o 
  11   1   3        0.04       56.28     82.58 o 
  12   1   3       12.19      -38.55     87.27 o 
  13   1   3       24.96       95.80    114.04 o 
  14   1   3      196.05      222.76    128.31 o 
  15   1   3      223.34      363.28    158.70 o 
  16   1   3       20.37      111.28    142.63 o 
  17   1   3       44.59      204.49    168.62 o 
   0   2   3    51630.41    57450.32   1050.92 o 
   1   2   3     6555.25     6162.74    109.45 o 
   2   2   3      854.24      985.45     64.05 o 
   3   2   3     1298.00     1457.04     69.53 o 
   4   2   3      168.78      292.89     52.66 o 
   5   2   3     3228.84     3227.50    114.36 o 
   6   2   3       66.33      108.21     58.88 o 
   7   2   3     3767.77     3666.78    141.24 o 
   8   2   3     1087.19     1109.26    117.00 o 
   9   2   3     2602.18     2757.14    144.50 o 
  10   2   3      206.01      186.49     82.19 o 
  11   2   3      439.76      388.56    106.00 o 
  12   2   3      499.04      464.83    116.97 o 
  13   2   3       49.68      -39.22    102.36 o 
  14   2   3       43.18      137.28    125.37 o 
  15   2   3      230.07      216.20    144.30 o 
  16   2   3       47.44       83.32    144.60 o 
  17   2   3      203.05      201.87    177.00 o 
   1   3   3     8229.87     7709.20    120.17 o 
   2   3   3     7916.38     7433.54    136.65 o 
   3   3   3      400.65      407.14     55.37 o 
   4   3   3      330.74      352.29     57.53 o 
   5   3   3     1949.47     2156.02    100.55 o 
   6   3   3     3944.29     4022.58    139.83 o 
   7   3   3     2743.31     2815.37    134.81 o 
   8   3   3      380.99      330.86     81.85 o 
   9   3   3     1650.65     1740.22    142.37 o 
  10   3   3      637.43      713.89    114.72 o 
  11   3   3      217.00      348.50    101.49 o 
  12   3   3     1416.34     1475.47    174.41 o 
  13   3   3       28.20      211.81    112.34 o 
  14   3   3      526.76      604.79    154.86 o 
  15   3   3      259.29      370.81    152.16 o 
  16   3   3       45.28       83.64    154.30 o 
  17   3   3       10.73       88.90    161.79 o 
   0   4   3      847.60     1045.91     93.97 o 
   1   4   3      779.20     1047.04     69.50 o 
   2   4   3     1580.15     2235.22     91.91 o 
   3   4   3     2438.84     2193.95     95.16 o 
   4   4   3     9868.67     9581.79    189.98 o 
   5   4   3      418.37      480.43     74.24 o 
   6   4   3     1563.08     1677.74    103.79 o 
   7   4   3      763.27      700.97     98.92 o 
   8   4   3       10.00       19.45     71.69 o 
   9   4   3     2958.00     2550.62    144.69 o 
  10   4   3       98.15       63.14     83.15 o 
  11   4   3     2763.54     2481.32    178.05 o 
  12   4   3      211.11      311.57    117.53 o 
  13   4   3      290.72      203.49    124.63 o 
  14   4   3       12.06      196.30    127.35 o 
  15   4   3      277.35      311.17    149.80 o 
  16   4   3        6.59       21.03    159.00 o 
   1   5   3       57.66      104.70     48.09 o 
   2   5   3     1333.67     1435.23     82.00 o 
   3   5   3     1059.90      717.71     73.35 o 
   4   5   3    10011.39     9529.66    179.21 o 
   5   5   3     4134.83     3806.18    125.25 o 
   6   5   3      509.94      513.55     85.58 o 
   7   5   3     1699.67     1774.38    132.46 o 
   8   5   3     1123.29     1172.80    133.89 o 
   9   5   3      164.77      251.26     90.76 o 
  10   5   3       39.75        7.11     81.38 o 
  11   5   3       15.27       14.58     99.12 o 
  12   5   3     2218.41     2130.78    218.52 o 
  13   5   3       12.26       55.41    118.07 o 
  14   5   3        0.04       94.02    131.89 o 
  15   5   3        5.44      154.91    150.13 o 
  16   5   3       29.49      190.07    161.86 o 
   0   6   3      803.69     1139.11    136.92 o 
   1   6   3      100.80      141.71     58.84 o 
   2   6   3     1553.45     1349.22     92.80 o 
   3   6   3      495.77      516.72     77.52 o 
   4   6   3      337.36      393.23     76.89 o 
   5   6   3      215.96      310.85     70.27 o 
   6   6   3     1651.93     1807.87    115.17 o 
   7   6   3      151.14       72.04     73.15 o 
   8   6   3      633.94      539.89    103.65 o 
   9   6   3     1039.13     1350.84    144.92 o 
  10   6   3       78.05       45.72    102.08 o 
  11   6   3     1398.26     1427.05    189.59 o 
  12   6   3       86.55      105.11    119.57 o 
  13   6   3      265.49      289.75    135.21 o 
  14   6   3        7.79       51.41    137.90 o 
  15   6   3      123.41      216.54    161.46 o 
  16   6   3        9.24      171.09    177.70 o 
   1   7   3      213.88      351.26     78.11 o 
   2   7   3        0.25       -5.73     56.25 o 
   3   7   3      723.23      622.15     87.87 o 
   4   7   3      715.58      686.87     89.52 o 
   5   7   3      959.93      964.48    106.06 o 
   6   7   3      287.87      323.27     79.56 o 
   7   7   3      266.09      210.91     84.63 o 
   8   7   3      451.32      344.06    105.36 o 
   9   7   3      148.90      308.41    110.86 o 
  10   7   3       17.99      109.45    112.46 o 
  11   7   3      194.37      245.39    127.17 o 
  12   7   3      248.46      317.62    141.30 o 
  13   7   3       18.24      158.49    141.34 o 
  14   7   3       87.03      207.70    148.07 o 
  15   7   3       98.64      296.75    167.79 o 
   0   8   3     1434.50     1155.41    180.92 o 
   1   8   3      392.41      531.44     90.39 o 
   2   8   3      106.27      132.21     69.04 o 
   3   8   3        2.68       41.21     67.11 o 
   4   8   3     1015.64     1178.94    118.03 o 
   5   8   3     1899.11     1877.54    128.63 o 
   6   8   3      120.73      187.76     83.49 o 
   7   8   3       11.05       62.82     89.92 o 
   8   8   3      213.95      175.13    101.72 o 
   9   8   3      139.82      356.59    130.49 o 
  10   8   3     1159.82     1312.99    195.12 o 
  11   8   3       32.72      105.44    130.35 o 
  12   8   3       12.14       33.82    135.23 o 
  13   8   3       35.54      110.25    152.00 o 
  14   8   3      357.83      404.74    173.80 o 
  15   8   3       92.48      189.95    169.96 o 
   1   9   3     3347.14     2918.05    152.05 o 
   2   9   3       10.80       53.44     73.84 o 
   3   9   3      695.18      710.79    106.75 o 
   4   9   3     3560.21     3142.37    153.51 o 
   5   9   3      812.60      788.42    123.50 o 
   6   9   3      529.55      522.87    111.69 o 
   7   9   3       11.48      112.05    103.26 o 
   8   9   3      911.99      895.40    159.59 o 
   9   9   3       97.96      240.09    129.51 o 
  10   9   3      493.15      679.39    170.70 o 
  11   9   3       43.56      193.79    138.36 o 
  12   9   3       46.40      160.22    147.55 o 
  13   9   3       39.23      220.06    164.80 o 
  14   9   3       17.70      213.79    166.82 o 
   0  10   3      924.27     1011.33    179.67 o 
   1  10   3      237.93      272.82     96.90 o 
   2  10   3        3.86       44.82     79.25 o 
   3  10   3      622.69      630.04    112.60 o 
   4  10   3      361.22      338.50    104.92 o 
   5  10   3      310.45      373.77    107.15 o 
   6  10   3      492.77      536.50    130.35 o 
   7  10   3      587.28      800.08    147.84 o 
   8  10   3      407.94      281.89    142.96 o 
   9  10   3      121.35      241.82    141.18 o 
  10  10   3        0.98       73.75    144.11 o 
  11  10   3        0.39      221.82    155.46 o 
  12  10   3       18.28      -99.04    145.98 o 
  13  10   3       62.37      199.59    163.10 o 
   1  11   3        3.23       41.83     93.66 o 
   2  11   3     2406.54     2304.75    164.17 o 
   3  11   3      498.80      504.29    120.80 o 
   4  11   3       39.34      150.62     97.86 o 
   5  11   3        8.44      159.13    102.06 o 
   6  11   3       41.84      108.04    110.71 o 
   7  11   3      872.58      828.64    173.90 o 
   8  11   3        6.79       84.64    137.49 o 
   9  11   3       79.97      395.41    156.81 o 
  10  11   3       94.91      224.72    156.12 o 
  11  11   3       15.29      234.58    159.93 o 
  12  11   3       25.52      197.92    163.37 o 
   0  12   3      264.56      178.40    145.39 o 
   1  12   3      630.43      720.39    147.15 o 
   2  12   3       95.19      222.67    120.72 o 
   3  12   3       77.45      118.62    109.00 o 
   4  12   3      717.50      840.45    151.84 o 
   5  12   3        0.45      218.08    118.73 o 
   6  12   3        8.46      160.91    124.97 o 
   7  12   3      149.38      166.27    131.89 o 
   8  12   3      121.08      363.05    175.48 o 
   9  12   3       12.93      276.16    157.10 o 
  10  12   3        0.10      184.59    159.26 o 
  11  12   3       52.14      158.55    180.14 o 
   1  13   3        8.31       15.79    110.49 o 
   2  13   3      141.37      145.93    118.19 o 
   3  13   3      219.83      434.20    155.02 o 
   4  13   3       34.02      276.13    139.82 o 
   5  13   3       88.95      280.77    135.71 o 
   6  13   3       49.56       92.17    141.23 o 
   7  13   3      100.64       22.54    145.29 o 
   8  13   3        9.19      104.05    151.88 o 
   9  13   3        0.49      262.66    165.06 o 
  10  13   3       13.30      194.29    191.78 o 
   0  14   3       34.67      203.99    182.93 o 
   1  14   3      126.72      380.38    148.83 o 
   2  14   3        0.46      206.71    130.96 o 
   3  14   3        4.09      182.00    151.32 o 
   4  14   3       26.62      213.56    163.27 o 
   5  14   3       97.77      259.14    166.92 o 
   6  14   3       26.47      177.39    175.03 o 
   7  14   3        5.83      131.12    183.19 o 
   8  14   3      129.28      266.14    196.07 o 
   1  15   3      110.39      277.39    176.73 o 
   2  15   3       22.91      116.80    176.43 o 
   3  15   3        3.37      151.42    208.79 o 
   4  15   3      176.00      325.62    226.69 o 
   5  15   3       22.77      246.46    199.96 o 
   0   0   4    28966.87    39100.88    423.15 o 
   1   0   4     2878.79     2536.93     83.56 o 
   2   0   4     4570.31     6101.79    139.77 o 
   3   0   4    24775.21    27227.20    317.75 o 
   4   0   4      713.71      446.24     72.84 o 
   5   0   4     4937.87     4719.38    166.79 o 
   6   0   4     6797.61     6273.30    245.17 o 
   7   0   4    16490.96    17703.47    488.66 o 
   8   0   4    23119.84    21600.48    426.39 o 
   9   0   4     1962.02     1854.53    162.47 o 
  10   0   4      537.11      700.13    142.90 o 
  11   0   4        5.88       42.73    106.42 o 
  12   0   4     5538.76     4872.54    336.71 o 
  13   0   4      697.85      846.16    212.91 o 
  14   0   4     7598.36     6938.17    470.05 o 
  15   0   4      851.77      944.84    280.89 o 
  16   0   4     1894.27     1767.05    370.72 o 
  17   0   4        0.28       27.62    216.05 o 
   1   1   4    33077.21    31098.89    425.06 o 
   2   1   4     2594.05     2937.00     72.20 o 
   3   1   4    15067.22    16035.50    190.52 o 
   4   1   4     1162.37     1323.66     74.85 o 
   5   1   4      218.06      276.65     57.54 o 
   6   1   4    17401.59    17524.35    261.50 o 
   7   1   4    19763.16    18384.51    269.66 o 
   8   1   4     2404.84     2296.61    111.82 o 
   9   1   4     6702.49     7157.77    189.62 o 
  10   1   4     2087.59     2011.49    135.96 o 
  11   1   4      546.77      687.54    119.03 o 
  12   1   4     4429.83     4021.11    194.76 o 
  13   1   4    11533.08    10637.05    333.53 o 
  14   1   4      438.13      524.39    146.38 o 
  15   1   4     2967.37     2779.39    267.16 o 
  16   1   4      303.11      145.02    147.37 o 
  17   1   4      905.03      756.59    220.45 o 
   0   2   4      121.25      411.61     71.88 o 
   1   2   4     9350.21     9673.10    143.58 o 
   2   2   4   101671.51   115564.12   1393.49 o 
   3   2   4     1027.95     1031.53     74.29 o 
   4   2   4     5483.42     4771.30    122.23 o 
   5   2   4     7731.80     7376.70    164.23 o 
   6   2   4    15648.42    16036.32    256.53 o 
   7   2   4     2725.15     2888.17    130.25 o 
   8   2   4    22980.29    22142.17    386.92 o 
   9   2   4     5228.33     5151.97    186.17 o 
  10   2   4     2561.49     2569.17    150.13 o 
  11   2   4      525.32      677.82    120.27 o 
  12   2   4     3487.24     3588.58    188.27 o 
  13   2   4      244.81      279.01    123.85 o 
  14   2   4     4277.52     3992.00    253.15 o 
  15   2   4      168.22       93.96    130.94 o 
  16   2   4     1293.01     1443.74    283.93 o 
  17   2   4       21.07      163.94    161.39 o 
   1   3   4     2123.83     1483.05     68.03 o 
   2   3   4     2661.05     2701.77     89.07 o 
   3   3   4     2551.82     2696.59     91.49 o 
   4   3   4        3.04       34.57     46.83 o 
   5   3   4    15611.65    16588.74    244.38 o 
   6   3   4     1705.56     2073.52    109.95 o 
   7   3   4    31480.89    31660.28    389.34 o 
   8   3   4      173.00      213.78     79.83 o 
   9   3   4    12990.41    12175.57    277.29 o 
  10   3   4       29.27      116.24     81.01 o 
  11   3   4     1418.65     1556.06    159.54 o 
  12   3   4     2164.64     2313.05    189.84 o 
  13   3   4     4373.06     4631.68    236.60 o 
  14   3   4       34.69      -32.98    123.74 o 
  15   3   4     1219.79     1150.05    215.76 o 
  16   3   4      370.84      291.55    170.76 o 
  17   3   4      455.18      551.84    207.34 o 
   0   4   4     2459.52     2303.24    116.40 o 
   1   4   4    14000.66    14812.80    276.49 o 
   2   4   4     3192.66     3479.73    109.48 o 
   3   4   4     8340.12    10039.97    182.41 o 
   4   4   4     1492.94     1319.20     85.37 o 
   5   4   4      209.15      326.36     76.45 o 
   6   4   4    20945.62    19281.71    303.01 o 
   7   4   4       23.29       66.36     64.42 o 
   8   4   4    14588.28    14380.15    287.95 o 
   9   4   4      114.12      293.78     87.47 o 
  10   4   4     4659.28     4356.31    189.39 o 
  11   4   4     3819.85     3320.29    179.97 o 
  12   4   4     3740.15     3579.50    205.94 o 
  13   4   4      758.22     1003.98    173.58 o 
  14   4   4     2647.45     2828.51    252.52 o 
  15   4   4      101.44       93.43    143.43 o 
  16   4   4      647.64      818.65    213.38 o 
   1   5   4    11127.48     9842.23    172.91 o 
   2   5   4     6783.61     6535.21    161.03 o 
   3   5   4     2454.04     2611.27    111.48 o 
   4   5   4     1684.14     1873.51    102.98 o 
   5   5   4    12950.90    12447.63    263.32 o 
   6   5   4     1733.23     1719.32    111.93 o 
   7   5   4     5678.76     4671.02    167.05 o 
   8   5   4      214.80      349.21     90.43 o 
   9   5   4     4499.47     4941.06    202.30 o 
  10   5   4       86.81       97.53     86.17 o 
  11   5   4     3469.91     3246.76    213.13 o 
  12   5   4       60.15       55.21    106.09 o 
  13   5   4     2879.78     2858.35    231.12 o 
  14   5   4       76.01      117.43    131.58 o 
  15   5   4     2113.98     2098.05    278.06 o 
  16   5   4       41.44       83.51    166.28 o 
   0   6   4    11714.02    11250.35    345.95 o 
   1   6   4      436.24      436.60     70.26 o 
   2   6   4     7642.43     7465.77    169.51 o 
   3   6   4     4352.83     4471.11    143.73 o 
   4   6   4    11758.27    11082.26    252.63 o 
   5   6   4    11269.43    10082.67    300.41 o 
   6   6   4     8860.49     7757.88    234.63 o 
   7   6   4      115.01      135.63     75.48 o 
   8   6   4     1138.46     1520.85    142.32 o 
   9   6   4      248.59      316.42    114.23 o 
  10   6   4     2818.80     2608.31    200.11 o 
  11   6   4      474.61      540.74    134.51 o 
  12   6   4     2283.79     2417.38    214.53 o 
  13   6   4        6.11       74.87    127.02 o 
  14   6   4     2166.59     2357.08    244.09 o 
  15   6   4       13.51       97.19    146.73 o 
  16   6   4     1831.72     1926.06    297.19 o 
   1   7   4    12599.65    10499.97    214.05 o 
   2   7   4      518.45      470.66     83.35 o 
   3   7   4     3935.46     4269.62    153.83 o 
   4   7   4     4292.36     3503.77    145.12 o 
   5   7   4     9549.37     8596.17    246.37 o 
   6   7   4      810.79     1204.87    122.21 o 
   7   7   4     1892.04     2276.16    163.90 o 
   8   7   4       38.20       20.60     87.46 o 
   9   7   4     1508.92     1510.71    177.35 o 
  10   7   4      406.14      370.45    128.78 o 
  11   7   4     2371.43     2435.60    233.18 o 
  12   7   4      430.64      408.92    142.93 o 
  13   7   4     1690.22     1771.82    228.14 o 
  14   7   4       12.53      165.08    143.08 o 
  15   7   4     2530.47     3141.68    311.44 o 
   0   8   4    14503.06    14360.53    414.65 o 
   1   8   4      663.61      698.14     99.44 o 
   2   8   4     2737.30     3007.60    141.76 o 
   3   8   4      331.52      363.16     86.29 o 
   4   8   4     2420.08     2097.54    130.24 o 
   5   8   4      287.28      334.57     88.77 o 
   6   8   4     5661.06     5458.78    219.48 o 
   7   8   4       28.54       56.28     88.61 o 
   8   8   4      434.25      546.39    125.48 o 
   9   8   4       59.97       91.18    111.51 o 
  10   8   4     3295.99     3634.90    233.71 o 
  11   8   4       92.41      150.68    125.71 o 
  12   8   4     2323.36     2563.95    267.31 o 
  13   8   4        6.62      109.21    147.29 o 
  14   8   4     1819.87     2107.01    300.10 o 
  15   8   4        0.00      144.76    163.30 o 
   1   9   4     1350.64     1313.55    130.32 o 
   2   9   4      148.34      242.39     85.22 o 
   3   9   4     1186.07     1586.15    154.26 o 
   4   9   4       43.67       87.73     88.27 o 
   5   9   4     5949.13     5587.25    225.02 o 
   6   9   4        7.72       38.56     89.02 o 
   7   9   4     1220.08     1115.30    156.95 o 
   8   9   4      182.15      301.30    114.48 o 
   9   9   4     3107.95     3187.13    234.52 o 
  10   9   4       37.40       88.63    128.60 o 
  11   9   4     2710.65     2974.34    264.96 o 
  12   9   4       58.81       94.71    145.82 o 
  13   9   4      648.95      848.37    198.87 o 
  14   9   4      134.46      368.43    178.29 o 
   0  10   4      157.41      328.90    134.10 o 
   1  10   4      501.86      579.90    106.94 o 
   2  10   4      465.92      671.62    116.73 o 
   3  10   4      552.47      670.67    135.29 o 
   4  10   4     3526.13     3261.59    190.33 o 
   5  10   4       13.61       49.82     93.74 o 
   6  10   4     5318.71     4646.96    229.04 o 
   7  10   4       30.94      164.74    107.55 o 
   8  10   4     2235.54     2365.57    228.91 o 
   9  10   4      204.56      159.77    145.78 o 
  10  10   4     1883.36     2321.89    260.53 o 
  11  10   4       47.45      185.73    144.55 o 
  12  10   4      390.37      506.60    179.73 o 
  13  10   4       83.47       25.06    160.20 o 
   1  11   4     1453.57     1578.82    168.57 o 
   2  11   4        7.27      121.33     97.99 o 
   3  11   4     1531.72     1649.31    181.77 o 
   4  11   4        8.43       77.41     97.27 o 
   5  11   4     2705.27     2519.14    190.12 o 
   6  11   4      117.61      317.99    119.76 o 
   7  11   4     1718.40     1877.49    198.09 o 
   8  11   4       70.56      130.55    133.05 o 
   9  11   4     1908.51     2031.39    306.30 o 
  10  11   4       86.76      364.81    163.68 o 
  11  11   4      967.82     1206.18    228.27 o 
  12  11   4        4.57      276.78    178.22 o 
   0  12   4     1553.25     1694.01    238.01 o 
   1  12   4        6.54       55.22    106.07 o 
   2  12   4     1606.13     1951.96    190.17 o 
   3  12   4        1.92       43.03    109.20 o 
   4  12   4     1277.16     1397.43    169.72 o 
   5  12   4       42.03      178.02    113.01 o 
   6  12   4      722.22      811.02    163.04 o 
   7  12   4       36.06       82.26    130.66 o 
   8  12   4      857.41      911.92    195.53 o 
   9  12   4       49.94      200.54    151.43 o 
  10  12   4      844.74     1006.17    215.13 o 
  11  12   4       30.34      146.36    170.21 o 
   1  13   4      726.62      844.11    148.87 o 
   2  13   4      112.27      349.24    132.51 o 
   3  13   4     1363.70     1586.86    199.04 o 
   4  13   4       96.47      292.07    143.24 o 
   5  13   4      541.15      773.52    183.84 o 
   6  13   4        9.06      182.51    156.66 o 
   7  13   4      202.80      375.16    173.83 o 
   8  13   4       25.07       50.91    159.53 o 
   9  13   4      252.08      471.81    196.85 o 
  10  13   4        0.10      216.91    264.40 o 
   0  14   4      763.84      727.16    274.99 o 
   1  14   4      121.38       79.05    156.74 o 
   2  14   4     1014.79     1251.66    214.87 o 
   3  14   4      185.22      309.75    181.06 o 
   4  14   4      289.37      373.52    190.74 o 
   5  14   4       16.11      194.75    176.02 o 
   6  14   4       78.13      225.62    198.36 o 
   7  14   4       21.83      126.56    173.89 o 
   8  14   4      295.91      622.37    217.22 o 
   1  15   4      338.09      398.91    185.85 o 
   2  15   4       69.96      134.86    179.96 o 
   3  15   4      574.50     1049.78    250.08 o 
   4  15   4        0.17       73.47    192.19 o 
   5  15   4      276.72      540.42    226.33 o 
   1   1   5     7370.30     9078.17    127.79 o 
   2   1   5      125.44      174.87     39.68 o 
   3   1   5     7128.68     6427.03    117.20 o 
   4   1   5      932.96     1003.24     62.81 o 
   5   1   5     3104.28     2392.04    103.09 o 
   6   1   5     1153.18     1206.86    101.44 o 
   7   1   5       32.88       49.58     53.06 o 
   8   1   5       16.26       14.91     55.35 o 
   9   1   5      222.15      170.45     74.55 o 
  10   1   5      392.78      542.19    105.00 o 
  11   1   5      121.55      180.72     91.78 o 
  12   1   5      240.33      261.43    112.00 o 
  13   1   5      176.31      280.02    120.32 o 
  14   1   5        0.75      -27.92    110.42 o 
  15   1   5      164.01      119.18    140.74 o 
  16   1   5        1.52       84.80    149.87 o 
  17   1   5       65.32      263.02    184.87 o 
   0   2   5    73658.12    85066.98   2185.57 o 
   1   2   5     3498.05     3420.84     99.70 o 
   2   2   5     3495.21     3446.34     93.88 o 
   3   2   5       74.49      118.87     44.89 o 
   4   2   5     9926.82     9842.59    172.43 o 
   5   2   5     5888.90     6722.39    159.40 o 
   6   2   5      586.09      573.63     83.03 o 
   7   2   5       60.65       82.96     65.06 o 
   8   2   5      688.17      697.98    101.43 o 
   9   2   5      811.23      857.45    117.49 o 
  10   2   5     2698.12     2691.29    154.07 o 
  11   2   5      419.98      426.18    108.27 o 
  12   2   5      248.09      335.79    112.22 o 
  13   2   5      151.44      186.12    118.93 o 
  14   2   5      370.79      438.49    143.54 o 
  15   2   5        0.00      129.71    140.04 o 
  16   2   5       43.45      -80.97    156.98 o 
  17   2   5       12.18       73.45    166.94 o 
   1   3   5     2853.42     2829.56     84.43 o 
   2   3   5        4.20       57.16     37.38 o 
   3   3   5      128.44      210.46     51.34 o 
   4   3   5      118.76      151.65     57.28 o 
   5   3   5     3319.11     3175.54    115.96 o 
   6   3   5       64.55      -22.40     53.39 o 
   7   3   5     1076.01     1305.99    122.97 o 
   8   3   5      136.89      211.93     78.95 o 
   9   3   5      876.26      858.27    125.82 o 
  10   3   5       43.94      128.85     84.39 o 
  11   3   5     1954.69     2063.89    180.36 o 
  12   3   5      408.37      523.25    120.18 o 
  13   3   5      966.49     1182.90    173.48 o 
  14   3   5        2.66      -55.43    120.88 o 
  15   3   5       52.28       85.55    135.25 o 
  16   3   5        0.22       48.42    157.75 o 
  17   3   5        4.29       72.45    160.97 o 
   0   4   5     1644.39     1787.40    104.72 o 
   1   4   5     1228.35     1440.78     71.22 o 
   2   4   5      472.35      782.54     70.72 o 
   3   4   5      449.35      630.86     72.62 o 
   4   4   5     7866.91     7782.78    192.93 o 
   5   4   5        1.17        0.12     55.44 o 
   6   4   5      142.55      200.26     72.46 o 
   7   4   5      980.76      958.17    105.79 o 
   8   4   5     3997.28     3370.35    154.50 o 
   9   4   5      107.58      -23.41     72.21 o 
  10   4   5     1124.80      973.48    135.12 o 
  11   4   5      246.30      390.22    112.37 o 
  12   4   5       57.15      123.87    111.52 o 
  13   4   5       61.91      166.36    124.69 o 
  14   4   5      180.27      164.17    139.07 o 
  15   4   5       10.46       72.77    137.66 o 
  16   4   5      199.82      341.12    162.78 o 
   1   5   5     1453.10     1487.77     82.37 o 
   2   5   5     3702.87     3453.09    122.31 o 
   3   5   5      473.12      703.78     83.42 o 
   4   5   5       56.12      102.77     62.38 o 
   5   5   5     1749.56     1449.66    125.91 o 
   6   5   5      429.27      460.61     93.67 o 
   7   5   5     8718.55     7883.51    238.54 o 
   8   5   5       17.98      117.58     77.08 o 
   9   5   5     1393.31     1591.42    148.19 o 
  10   5   5        0.03       85.62     91.68 o 
  11   5   5     1045.54     1085.42    169.14 o 
  12   5   5        2.89       27.71    113.29 o 
  13   5   5      187.20      227.44    131.52 o 
  14   5   5       88.62      171.46    135.31 o 
  15   5   5      189.95      297.93    151.88 o 
  16   5   5        5.22      212.54    166.95 o 
   0   6   5     2744.29     3007.44    162.30 o 
   1   6   5     2176.07     2190.46    101.81 o 
   2   6   5       55.18       39.43     61.97 o 
   3   6   5     1393.42     1175.88    105.82 o 
   4   6   5     1101.62     1113.72    108.22 o 
   5   6   5      104.92      108.50     67.62 o 
   6   6   5     1905.65     1985.55    149.34 o 
   7   6   5      288.50      397.38     98.23 o 
   8   6   5     9613.46     8950.03    273.70 o 
   9   6   5       57.99      100.80     96.80 o 
  10   6   5      596.01      659.23    140.76 o 
  11   6   5        7.25      -46.52    106.97 o 
  12   6   5      164.32      238.52    128.83 o 
  13   6   5       39.20       42.50    126.87 o 
  14   6   5       49.01      157.08    137.39 o 
  15   6   5        9.12       -0.70    142.24 o 
  16   6   5       90.82      135.90    178.90 o 
   1   7   5     1053.56     1180.37    107.17 o 
   2   7   5       20.04       79.32     63.38 o 
   3   7   5     1629.70     1621.22    123.76 o 
   4   7   5       27.16       27.56     66.62 o 
   5   7   5     1086.45     1409.79    133.86 o 
   6   7   5       97.41      221.65     82.60 o 
   7   7   5     1567.02     1818.72    170.03 o 
   8   7   5       74.60       87.08     90.38 o 
   9   7   5      289.31      395.63    116.86 o 
  10   7   5       32.42       -1.40    109.58 o 
  11   7   5     1244.12     1074.57    181.42 o 
  12   7   5        2.45      -18.70    122.16 o 
  13   7   5      159.57      198.81    138.21 o 
  14   7   5       18.59       46.89    146.26 o 
  15   7   5      118.50      245.59    168.03 o 
   0   8   5     8887.11     8768.10    302.21 o 
   1   8   5      349.86      363.42     84.16 o 
   2   8   5      174.74      244.28     84.29 o 
   3   8   5       11.00      -15.76     65.99 o 
   4   8   5     1219.66     1108.22    128.62 o 
   5   8   5     1090.49     1356.44    133.44 o 
   6   8   5      439.33      626.84    124.79 o 
   7   8   5      128.45       99.02     93.67 o 
   8   8   5     1089.17     1139.55    158.01 o 
   9   8   5       29.74       56.26    105.17 o 
  10   8   5     1608.35     1502.70    215.01 o 
  11   8   5      255.11      269.39    132.80 o 
  12   8   5       12.53      157.62    136.84 o 
  13   8   5      102.58      186.14    155.66 o 
  14   8   5      484.47      465.71    180.04 o 
  15   8   5       23.78      126.23    426.74 o 
   1   9   5     2576.11     2286.32    146.80 o 
   2   9   5      336.55      401.22     93.69 o 
   3   9   5     1164.71     1220.29    125.47 o 
   4   9   5     1494.17     1594.81    152.85 o 
   5   9   5      186.58      308.79     96.56 o 
   6   9   5        7.10       44.61     91.07 o 
   7   9   5        2.63       68.72     96.39 o 
   8   9   5      631.67      601.93    136.07 o 
   9   9   5      207.69      263.22    136.18 o 
  10   9   5      499.36      616.27    168.37 o 
  11   9   5       56.91      177.75    143.95 o 
  12   9   5       36.28      106.13    144.62 o 
  13   9   5       14.70      113.66    157.60 o 
  14   9   5        7.16      260.77    168.82 o 
   0  10   5      846.96     1205.59    192.27 o 
   1  10   5        3.67       81.64     81.51 o 
   2  10   5      925.11     1121.25    131.31 o 
   3  10   5        2.34      -68.28     86.34 o 
   4  10   5      362.82      501.93    113.23 o 
   5  10   5      183.97      270.84    107.94 o 
   6  10   5     2128.16     2089.22    189.66 o 
   7  10   5      454.23      422.96    125.88 o 
   8  10   5        2.34      120.75    113.24 o 
   9  10   5       58.84      166.42    136.17 o 
  10  10   5       28.73      243.05    152.37 o 
  11  10   5       11.84      172.57    150.69 o 
  12  10   5       10.48       66.67    150.55 o 
  13  10   5        1.59       59.91    171.48 o 
   1  11   5      157.25      170.23    104.48 o 
   2  11   5      994.59     1014.08    147.59 o 
   3  11   5     2220.04     2200.35    176.79 o 
   4  11   5      497.49      670.53    129.35 o 
   5  11   5      247.05      287.24    128.80 o 
   6  11   5        9.86       48.34    102.40 o 
   7  11   5      179.87      254.59    113.93 o 
   8  11   5        0.71      -29.09    125.56 o 
   9  11   5        5.95      193.11    147.78 o 
  10  11   5       19.19      113.51    145.92 o 
  11  11   5        7.32      118.20    161.28 o 
  12  11   5        0.17      175.52    166.89 o 
   0  12   5      303.58      473.96    184.10 o 
   1  12   5        0.05       53.13    104.02 o 
   2  12   5      572.95      655.06    138.23 o 
   3  12   5       24.65       77.24    105.57 o 
   4  12   5      168.14      143.66    109.00 o 
   5  12   5        2.61      152.41    122.30 o 
   6  12   5      385.89      576.79    142.91 o 
   7  12   5      159.08      247.96    155.83 o 
   8  12   5       27.37      223.29    161.87 o 
   9  12   5       74.14      173.58    181.54 o 
  10  12   5        5.63      172.37    180.17 o 
  11  12   5       16.40       39.11    178.03 o 
   1  13   5       17.30      206.27    144.03 o 
   2  13   5       11.18      114.85    127.93 o 
   3  13   5      325.06      464.09    147.97 o 
   4  13   5        0.01       47.19    134.27 o 
   5  13   5      116.37      330.24    158.82 o 
   6  13   5       38.94      232.35    155.18 o 
   7  13   5       64.58      158.19    157.80 o 
   8  13   5       37.48      139.25    165.57 o 
   9  13   5        0.12      280.49    187.96 o 
   0  14   5      138.95      268.36    236.52 o 
   1  14   5        3.86      108.83    155.92 o 
   2  14   5       23.71      175.18    162.20 o 
   3  14   5       12.31      269.74    174.22 o 
   4  14   5       50.90       57.50    164.47 o 
   5  14   5        4.24       69.71    162.95 o 
   6  14   5        5.83      164.93    181.77 o 
   7  14   5        2.81      261.20    198.94 o 
   8  14   5       18.19      218.81    344.01 o 
   1  15   5       71.24      300.67    175.31 o 
   2  15   5       28.79      275.34    187.47 o 
   3  15   5        1.08      219.82    198.37 o 
   4  15   5        8.80      221.23    219.85 o 
   5  15   5        3.82      228.21    200.07 o 
   0   0   6      602.27     1096.96    108.94 o 
   1   0   6     7486.07     8704.21    200.22 o 
   2   0   6    70936.55    75247.50    891.56 o 
   3   0   6     1166.76     1230.98     93.00 o 
   4   0   6    55046.83    64643.30    575.39 o 
   5   0   6    11787.63    11991.18    269.56 o 
   6   0   6     5252.81     5115.61    194.77 o 
   7   0   6     2311.47     2618.19    157.42 o 
   8   0   6     1260.43     1679.63    159.88 o 
   9   0   6     7129.06     7491.88    279.13 o 
  10   0   6    11646.42    10606.20    346.07 o 
  11   0   6      141.06       73.99    136.04 o 
  12   0   6     1367.54     1575.86    260.63 o 
  13   0   6      215.90      298.95    165.99 o 
  14   0   6     1315.65     1188.63    248.82 o 
  15   0   6      752.54      750.06    256.76 o 
  16   0   6     1611.59     1495.57    341.85 o 
  17   0   6        2.76       55.27    257.75 o 
   1   1   6    45016.59    53308.14    600.19 o 
   2   1   6      514.88      834.45     61.33 o 
   3   1   6    12398.89    12584.55    188.43 o 
   4   1   6     1009.41      981.00     68.40 o 
   5   1   6    37577.34    36108.67    319.53 o 
   6   1   6    12659.59    12964.98    206.10 o 
   7   1   6     4488.83     4269.23    151.13 o 
   8   1   6     2126.87     2136.06    112.36 o 
   9   1   6     4009.84     3681.10    161.78 o 
  10   1   6     1635.86     1620.73    147.91 o 
  11   1   6     4757.09     4980.00    204.97 o 
  12   1   6      735.84      724.04    139.42 o 
  13   1   6     2084.91     2285.19    204.49 o 
  14   1   6       99.06      175.23    124.72 o 
  15   1   6     1807.85     1973.77    236.81 o 
  16   1   6      329.54      426.14    172.82 o 
  17   1   6      359.07      422.41    193.32 o 
   0   2   6    34350.31    35471.60    707.16 o 
   1   2   6    21909.12    25251.67    399.71 o 
   2   2   6    19921.12    21315.23    246.43 o 
   3   2   6        4.36       41.03     38.26 o 
   4   2   6    38293.92    40853.56    422.71 o 
   5   2   6     4808.22     5175.04    144.69 o 
   6   2   6    19179.20    19745.63    290.52 o 
   7   2   6     3193.09     2995.58    135.14 o 
   8   2   6     2654.17     2517.69    134.31 o 
   9   2   6     3960.04     3823.31    180.59 o 
  10   2   6     5889.09     5797.54    210.52 o 
  11   2   6      529.28      524.53    112.90 o 
  12   2   6     2561.33     2830.34    179.44 o 
  13   2   6      611.56      817.28    154.24 o 
  14   2   6     1727.56     2046.27    234.80 o 
  15   2   6      203.60      220.57    152.93 o 
  16   2   6     1373.49     1157.39    234.24 o 
  17   2   6       61.67      108.08    176.39 o 
   1   3   6    27103.19    32395.18    591.60 o 
   2   3   6      786.39      828.27     65.26 o 
   3   3   6    53979.51    56184.57    715.10 o 
   4   3   6      523.31      573.84     80.26 o 
   5   3   6    32526.28    31379.65    386.29 o 
   6   3   6     1636.69     1467.85    104.99 o 
   7   3   6     7665.40     6797.48    191.78 o 
   8   3   6     1831.10     1835.77    131.67 o 
   9   3   6     8637.25     8260.84    236.73 o 
  10   3   6      228.32      341.53    102.39 o 
  11   3   6     3736.38     3536.10    184.22 o 
  12   3   6     1941.59     2053.12    180.82 o 
  13   3   6     1477.62     1451.42    212.79 o 
  14   3   6      316.77      390.86    149.68 o 
  15   3   6      910.87      874.04    188.83 o 
  16   3   6      396.41      568.85    182.10 o 
   0   4   6     5058.36     5048.38    156.81 o 
   1   4   6    19913.88    20305.71    317.01 o 
   2   4   6    14851.23    13756.39    212.59 o 
   3   4   6    10773.40     9574.30    183.63 o 
   4   4   6    17797.22    18385.54    317.40 o 
   5   4   6        4.76       45.81     57.80 o 
   6   4   6    13030.05    13501.98    282.97 o 
   7   4   6      171.20      176.30     70.11 o 
   8   4   6     7482.92     6827.33    207.82 o 
   9   4   6        1.60       25.94     78.29 o 
  10   4   6     4347.10     4343.16    204.23 o 
  11   4   6     2515.68     2605.63    196.99 o 
  12   4   6     2043.09     2177.24    213.64 o 
  13   4   6      675.82      623.65    150.51 o 
  14   4   6      597.31      494.55    164.68 o 
  15   4   6      107.90      135.24    136.53 o 
  16   4   6      297.71      446.54    175.87 o 
   1   5   6     9308.65     9272.15    173.40 o 
   2   5   6     9710.47     9887.55    252.99 o 
   3   5   6    14305.14    13245.21    270.23 o 
   4   5   6      240.66      225.84     66.83 o 
   5   5   6     4195.10     3830.65    159.95 o 
   6   5   6      512.40      954.55    123.23 o 
   7   5   6     5626.05     5723.28    209.16 o 
   8   5   6      260.77      470.29     95.58 o 
   9   5   6     3958.02     3614.17    189.40 o 
  10   5   6       65.87       71.63     97.19 o 
  11   5   6      815.79     1015.27    149.97 o 
  12   5   6      108.18      221.30    124.18 o 
  13   5   6     2053.48     2126.34    234.01 o 
  14   5   6       73.10      180.02    135.71 o 
  15   5   6      693.63      798.29    200.57 o 
  16   5   6      226.27      335.93    171.05 o 
   0   6   6    18712.89    16685.95    342.94 o 
   1   6   6       43.33      171.12     58.10 o 
   2   6   6    34081.44    32061.27    592.11 o 
   3   6   6     9576.06     9668.79    214.79 o 
   4   6   6     5587.25     5751.52    174.84 o 
   5   6   6     6072.82     6563.14    188.19 o 
   6   6   6     3900.69     3677.68    174.16 o 
   7   6   6      303.91      428.66    104.85 o 
   8   6   6     6810.29     6111.16    233.71 o 
   9   6   6      325.28      301.41    104.76 o 
  10   6   6     1059.70     1257.81    164.66 o 
  11   6   6      389.98      384.63    137.84 o 
  12   6   6     2090.08     2160.77    230.71 o 
  13   6   6       15.57      120.27    127.40 o 
  14   6   6     1654.79     1471.44    222.44 o 
  15   6   6       64.09      262.42    158.72 o 
  16   6   6      433.93      528.97    554.51 o 
   1   7   6     9597.72     9742.30    253.00 o 
   2   7   6       10.82       55.73     64.38 o 
   3   7   6    23433.79    21683.06    400.96 o 
   4   7   6     6440.47     6759.67    200.16 o 
   5   7   6     7777.18     8205.16    235.59 o 
   6   7   6     1870.48     1715.85    139.85 o 
   7   7   6     6736.13     6225.85    236.39 o 
   8   7   6       53.39      127.13     92.84 o 
   9   7   6     2844.75     2637.04    195.95 o 
  10   7   6      670.77      753.73    147.89 o 
  11   7   6      592.74      925.58    175.90 o 
  12   7   6      329.89      413.03    145.63 o 
  13   7   6     2335.15     2938.58    275.78 o 
  14   7   6        5.41       78.13    144.55 o 
  15   7   6      646.87      606.34    193.06 o 
   0   8   6     2429.32     2158.87    179.55 o 
   1   8   6      158.55      190.24     76.04 o 
   2   8   6    13200.19    12258.70    388.53 o 
   3   8   6      109.60      171.46     79.39 o 
   4   8   6     4607.33     4516.92    180.65 o 
   5   8   6       30.70      -23.11     73.39 o 
   6   8   6     1064.02     1102.60    143.50 o 
   7   8   6       19.45      156.67     98.28 o 
   8   8   6     4627.38     4552.83    221.88 o 
   9   8   6       88.11       49.81    102.48 o 
  10   8   6      562.08      642.18    159.68 o 
  11   8   6       35.64      135.32    124.39 o 
  12   8   6     1403.85     1580.56    222.07 o 
  13   8   6       39.20      137.32    156.26 o 
  14   8   6     1010.47      964.75    217.72 o 
   1   9   6     4661.53     4724.58    175.58 o 
   2   9   6      149.35      183.02     83.78 o 
   3   9   6     5131.05     4658.18    189.32 o 
   4   9   6      161.95      219.96     89.86 o 
   5   9   6      289.73      468.30    111.12 o 
   6   9   6      329.57      231.10    107.49 o 
   7   9   6     2778.18     3075.21    193.44 o 
   8   9   6       30.60      100.23    108.27 o 
   9   9   6     2208.19     2190.10    232.75 o 
  10   9   6      139.18      141.88    132.57 o 
  11   9   6      577.78      707.46    182.21 o 
  12   9   6      161.68      291.45    156.31 o 
  13   9   6      836.90     1128.29    223.22 o 
  14   9   6       68.62      232.24    172.02 o 
   0  10   6      725.30      928.69    173.78 o 
   1  10   6      227.69      290.65     92.23 o 
   2  10   6     2986.42     2828.71    165.43 o 
   3  10   6       29.49        0.02     88.29 o 
   4  10   6     3452.51     3166.14    177.50 o 
   5  10   6      273.75      255.29    116.43 o 
   6  10   6     5023.04     4576.34    227.63 o 
   7  10   6       31.40       79.67    108.05 o 
   8  10   6     2803.41     2748.47    202.02 o 
   9  10   6       51.79      158.73    127.61 o 
  10  10   6      346.75      300.36    156.31 o 
  11  10   6      131.68      272.87    160.59 o 
  12  10   6      598.19      968.20    207.47 o 
  13  10   6      184.57      440.52    183.83 o 
   1  11   6     2984.93     2802.74    178.55 o 
   2  11   6        4.03      130.70    105.40 o 
   3  11   6     2682.15     2884.63    181.75 o 
   4  11   6       98.54      251.17    107.10 o 
   5  11   6     2078.24     2070.98    203.51 o 
   6  11   6       83.07      121.76    111.02 o 
   7  11   6     1839.91     1724.50    195.18 o 
   8  11   6       40.16      229.19    132.33 o 
   9  11   6     1140.18      978.35    200.15 o 
  10  11   6      154.10      266.94    170.13 o 
  11  11   6      842.88     1289.11    253.07 o 
  12  11   6       49.28      222.00    193.09 o 
   0  12   6     3452.13     3384.01    348.62 o 
   1  12   6       12.25       22.63    109.40 o 
   2  12   6     2082.89     2114.25    194.50 o 
   3  12   6        0.11      -40.75    108.29 o 
   4  12   6     1110.84      966.44    173.95 o 
   5  12   6        4.16      149.12    140.08 o 
   6  12   6     1223.54     1520.86    204.86 o 
   7  12   6        6.10      172.32    141.98 o 
   8  12   6      455.05      425.25    178.96 o 
   9  12   6       49.55      122.67    165.32 o 
  10  12   6      576.78      789.81    221.04 o 
  11  12   6        0.02      378.98    197.67 o 
   1  13   6     1271.87     1409.20    221.68 o 
   2  13   6      382.61      425.04    168.25 o 
   3  13   6      625.86      946.14    192.04 o 
   4  13   6      112.83      298.54    159.67 o 
   5  13   6     1411.98     1437.82    247.94 o 
   6  13   6        0.60      169.69    174.27 o 
   7  13   6      374.11      385.68    204.08 o 
   8  13   6        0.10       32.98    170.98 o 
   9  13   6      123.16      324.90    203.45 o 
   0  14   6     1545.70     1685.53    339.15 o 
   1  14   6       89.23      124.04    155.48 o 
   2  14   6      459.00      501.05    180.32 o 
   3  14   6      168.40      298.47    177.18 o 
   4  14   6      320.32      594.50    204.20 o 
   5  14   6       24.65      275.81    170.44 o 
   6  14   6      401.88      748.07    237.80 o 
   7  14   6       46.26      165.69    202.73 o 
   1  15   6      537.52      495.14    195.51 o 
   2  15   6      152.66      272.32    176.92 o 
   3  15   6      245.55      456.48    223.05 o 
   4  15   6        0.47      222.49    195.89 o 
   5  15   6      600.76     1041.70    298.65 o 
   1   1   7     8296.08     9901.02    141.30 o 
   2   1   7     3015.86     3393.03     97.34 o 
   3   1   7      260.26      222.83     50.85 o 
   4   1   7     1534.85     1829.37     83.11 o 
   5   1   7      188.10      204.68     52.79 o 
   6   1   7      589.11      602.26     72.46 o 
   7   1   7     1168.46     1551.30    102.68 o 
   8   1   7       92.46      109.58     63.47 o 
   9   1   7     2771.23     2651.63    155.28 o 
  10   1   7       29.21       73.39     80.33 o 
  11   1   7        6.86       62.66     87.47 o 
  12   1   7      513.14      558.28    129.83 o 
  13   1   7      150.13      253.18    118.01 o 
  14   1   7      111.78      -38.31    110.73 o 
  15   1   7      297.54      382.19    164.15 o 
  16   1   7        0.02      123.49    164.91 o 
  17   1   7       12.00      114.14    175.61 o 
   0   2   7     4146.49     3776.74    162.95 o 
   1   2   7    16112.73    17795.27    208.38 o 
   2   2   7     1355.89     1279.32     64.77 o 
   3   2   7     4364.45     4842.83    113.24 o 
   4   2   7      283.16      392.92     55.15 o 
   5   2   7     1754.57     1737.05     96.46 o 
   6   2   7     1402.97     1569.77    106.17 o 
   7   2   7     5057.63     4463.45    160.90 o 
   8   2   7     1550.38     1460.05    132.54 o 
   9   2   7      705.73      525.13    104.57 o 
  10   2   7      768.00     1001.67    136.30 o 
  11   2   7       22.04       28.67     85.66 o 
  12   2   7        0.10       39.01    100.49 o 
  13   2   7       90.05       77.58    110.11 o 
  14   2   7      184.07      343.57    145.57 o 
  15   2   7       65.90       60.49    131.84 o 
  16   2   7      398.70      495.92    189.23 o 
  17   2   7       79.15       -5.44    183.63 o 
   1   3   7     4018.24     4296.99    108.32 o 
   2   3   7     5813.91     6947.52    140.53 o 
   3   3   7       80.52      148.26     49.19 o 
   4   3   7     1519.34     1592.84     88.28 o 
   5   3   7      408.71      304.78     73.75 o 
   6   3   7     5259.10     4877.56    154.22 o 
   7   3   7     1037.04      975.10    110.45 o 
   8   3   7     1150.58     1057.09    120.92 o 
   9   3   7      779.43      865.38    120.87 o 
  10   3   7      764.54      821.98    133.81 o 
  11   3   7       17.52       63.74     90.96 o 
  12   3   7     1072.42     1084.97    162.89 o 
  13   3   7       83.14      168.80    128.94 o 
  14   3   7      205.93      321.95    154.76 o 
  15   3   7      223.15      300.85    151.14 o 
  16   3   7        5.69       29.80    154.31 o 
   0   4   7      607.69      915.75    127.68 o 
   1   4   7      984.51      880.36     72.16 o 
   2   4   7      876.27      986.24     74.15 o 
   3   4   7     2316.60     2419.56    102.79 o 
   4   4   7      168.84       79.29     51.08 o 
   5   4   7      101.15      109.88     68.43 o 
   6   4   7     2093.09     2101.64    129.88 o 
   7   4   7     2568.92     2708.87    149.63 o 
   8   4   7       50.87      165.51     76.90 o 
   9   4   7     1637.81     1949.21    145.07 o 
  10   4   7      373.33      313.66    110.29 o 
  11   4   7      251.34      369.06    117.89 o 
  12   4   7      105.59      183.61    110.83 o 
  13   4   7        6.67        8.41    109.45 o 
  14   4   7       30.23       -3.39    127.35 o 
  15   4   7       48.29       71.51    142.26 o 
  16   4   7       27.01       -6.67    147.68 o 
   1   5   7     2799.53     3125.23    101.84 o 
   2   5   7      102.51      159.66     54.32 o 
   3   5   7     6477.75     5521.92    156.83 o 
   4   5   7     3866.39     4214.51    143.88 o 
   5   5   7     1932.39     1892.25    129.84 o 
   6   5   7     1312.06     1476.87    138.76 o 
   7   5   7     7139.54     6671.78    227.62 o 
   8   5   7       42.25      119.63     84.74 o 
   9   5   7      605.66      638.65    124.89 o 
  10   5   7      107.36      114.47     97.94 o 
  11   5   7      515.93      487.15    131.08 o 
  12   5   7      471.23      488.83    142.58 o 
  13   5   7       22.64      146.42    123.03 o 
  14   5   7      112.94      161.14    141.51 o 
  15   5   7       50.92        1.56    142.35 o 
  16   5   7       26.91      205.67    166.77 o 
   0   6   7     3043.35     3139.94    163.53 o 
   1   6   7      209.93      184.06     58.80 o 
   2   6   7     3348.10     3234.55    130.71 o 
   3   6   7      106.43       97.40     62.40 o 
   4   6   7       77.97      160.14     71.85 o 
   5   6   7      756.67      794.86    102.95 o 
   6   6   7      660.35      614.83    110.26 o 
   7   6   7      431.21      417.93    103.12 o 
   8   6   7      952.01      733.95    128.65 o 
   9   6   7      522.33      466.02    119.93 o 
  10   6   7       20.98        6.46     94.98 o 
  11   6   7      123.20      101.73    124.31 o 
  12   6   7      360.91      362.89    141.41 o 
  13   6   7       14.96       27.54    129.93 o 
  14   6   7        3.09       78.57    134.44 o 
  15   6   7        0.33      -64.43    146.56 o 
   1   7   7     1538.38     1660.44    108.74 o 
   2   7   7       20.17        6.45     60.35 o 
   3   7   7      257.04      329.95     82.94 o 
   4   7   7       29.68        9.29     67.23 o 
   5   7   7       11.00       85.79     74.73 o 
   6   7   7     1686.60     1789.67    166.90 o 
   7   7   7       21.84       24.04     87.19 o 
   8   7   7      100.84      159.43     99.77 o 
   9   7   7      119.02      200.93    107.61 o 
  10   7   7       49.08       56.78    100.38 o 
  11   7   7      776.43      803.31    173.05 o 
  12   7   7        1.58      105.29    127.19 o 
  13   7   7      161.60      190.90    137.27 o 
  14   7   7        2.81       57.78    149.76 o 
  15   7   7      264.82      417.50    186.80 o 
   0   8   7     7698.33     7018.73    270.29 o 
   1   8   7      108.93       93.66     70.96 o 
   2   8   7     1740.83     1841.75    124.27 o 
   3   8   7      425.53      501.15     99.75 o 
   4   8   7      365.72      469.17     98.62 o 
   5   8   7        0.09      141.72     87.56 o 
   6   8   7      206.11      258.24    104.43 o 
   7   8   7       88.79      111.52     98.43 o 
   8   8   7        2.55       17.88    100.12 o 
   9   8   7        0.22       91.35    100.89 o 
  10   8   7     1213.18     1004.19    173.54 o 
  11   8   7      137.16      238.02    138.80 o 
  12   8   7        0.09      212.31    145.81 o 
  13   8   7       61.90      138.43    141.50 o 
  14   8   7      693.82      927.78    207.55 o 
   1   9   7     1587.55     1713.83    134.48 o 
   2   9   7     1808.41     2046.69    158.74 o 
   3   9   7      357.06      386.80     98.61 o 
   4   9   7       18.74       10.21     82.94 o 
   5   9   7      574.53      620.95    120.23 o 
   6   9   7        0.10      -12.08     93.18 o 
   7   9   7      144.21      160.13    108.05 o 
   8   9   7       32.16       86.95    110.00 o 
   9   9   7      244.96      338.40    128.47 o 
  10   9   7       55.20      134.49    127.01 o 
  11   9   7      785.54      767.61    184.84 o 
  12   9   7        0.39      185.93    142.37 o 
  13   9   7      139.50      273.99    171.30 o 
  14   9   7        2.84      216.41    240.69 o 
   0  10   7       12.33      177.17    121.04 o 
   1  10   7      139.47      230.16     91.23 o 
   2  10   7        0.18        7.12     92.50 o 
   3  10   7      192.47      291.54    103.74 o 
   4  10   7      204.53      135.72     97.47 o 
   5  10   7      240.35      142.38    107.83 o 
   6  10   7      122.33      134.11    106.05 o 
   7  10   7        2.45       -4.21     99.13 o 
   8  10   7        9.05       72.36    112.27 o 
   9  10   7        7.97      143.60    123.87 o 
  10  10   7      612.20      551.79    152.57 o 
  11  10   7       48.20       97.91    148.85 o 
  12  10   7        4.29      316.33    178.82 o 
  13  10   7       22.18      311.45    195.61 o 
   1  11   7       39.68      145.91    108.30 o 
   2  11   7        3.86       74.08    104.60 o 
   3  11   7      184.94      153.85    111.30 o 
   4  11   7      372.06      465.13    129.19 o 
   5  11   7       87.43      174.99    121.50 o 
   6  11   7        4.93       32.97    115.93 o 
   7  11   7      560.86      366.96    145.00 o 
   8  11   7        3.88      136.00    131.11 o 
   9  11   7      112.26      204.44    148.34 o 
  10  11   7        0.41       74.93    157.59 o 
  11  11   7       81.48      201.42    192.69 o 
  12  11   7        4.19       73.76    175.99 o 
   0  12   7       94.45      298.79    202.58 o 
   1  12   7      297.80      346.24    147.85 o 
   2  12   7      118.05      212.40    123.82 o 
   3  12   7       50.09      148.63    137.75 o 
   4  12   7       59.81      131.27    139.65 o 
   5  12   7       18.83      121.42    153.44 o 
   6  12   7      701.06      735.63    181.00 o 
   7  12   7        0.63       97.59    134.30 o 
   8  12   7      729.10      662.70    198.02 o 
   9  12   7       51.08      143.84    162.54 o 
  10  12   7      125.40      364.80    183.98 o 
  11  12   7        1.19      178.09    406.14 o 
   1  13   7       40.41      204.20    148.51 o 
   2  13   7       66.07      249.22    147.17 o 
   3  13   7       10.15      107.31    137.52 o 
   4  13   7       21.54       62.85    143.55 o 
   5  13   7       35.28      293.27    171.05 o 
   6  13   7       35.97       49.61    153.95 o 
   7  13   7      312.07      396.72    202.95 o 
   8  13   7        4.21       53.28    186.44 o 
   9  13   7        0.05       32.11    181.45 o 
   0  14   7      108.68     -120.57    215.66 o 
   1  14   7       22.94      -14.23    149.14 o 
   2  14   7       18.82       89.45    148.69 o 
   3  14   7       16.28      240.57    171.40 o 
   4  14   7       30.45      108.53    186.58 o 
   5  14   7       14.57      239.48    198.76 o 
   6  14   7        1.70      169.37    182.99 o 
   7  14   7       11.04      213.28    198.14 o 
   1  15   7      107.68      188.79    171.80 o 
   2  15   7        0.08      155.85    182.16 o 
   3  15   7        1.58      237.83    203.04 o 
   4  15   7       35.52      314.55    217.76 o 
   0   0   8    24493.76    26342.70    857.26 o 
   1   0   8    24324.25    29280.13    364.28 o 
   2   0   8    12449.48    14199.44    266.97 o 
   3   0   8    14480.46    14286.15    312.23 o 
   4   0   8    12371.35    10904.17    261.60 o 
   5   0   8    19849.92    20490.10    372.10 o 
   6   0   8     5717.52     5119.28    206.00 o 
   7   0   8     6934.00     6828.55    247.45 o 
   8   0   8     8640.35     7524.56    271.96 o 
   9   0   8      600.43      631.08    159.84 o 
  10   0   8     9558.35     8921.29    326.17 o 
  11   0   8     2560.35     2501.87    275.51 o 
  12   0   8     1911.21     2235.39    286.15 o 
  13   0   8       18.20       85.82    159.04 o 
  14   0   8      943.90      801.83    215.19 o 
  15   0   8      253.18      430.65    229.53 o 
  16   0   8      746.21      949.25    337.61 o 
  17   0   8      267.08      318.51    279.08 o 
   1   1   8    10126.93     9104.25    144.34 o 
   2   1   8     1814.16     1709.53     75.76 o 
   3   1   8    28613.44    32336.81    448.61 o 
   4   1   8    13949.96    15259.87    215.69 o 
   5   1   8    12139.61    12303.82    204.36 o 
   6   1   8      205.55      318.42     63.50 o 
   7   1   8     9211.25     8680.52    190.82 o 
   8   1   8     1185.60     1247.70    126.28 o 
   9   1   8     7663.51     6692.99    213.19 o 
  10   1   8      273.26      275.81     96.19 o 
  11   1   8     4890.05     5009.10    225.00 o 
  12   1   8      541.52      528.31    130.55 o 
  13   1   8     1393.92     1635.46    195.71 o 
  14   1   8      252.23      136.87    121.91 o 
  15   1   8     1025.46      975.86    202.11 o 
  16   1   8      629.67      628.01    209.43 o 
   0   2   8    21097.05    24242.47    399.60 o 
   1   2   8    28280.14    29562.67    418.48 o 
   2   2   8    22040.07    20876.31    232.15 o 
   3   2   8      425.17      613.07     64.88 o 
   4   2   8    38648.95    37999.95    569.38 o 
   5   2   8     1285.83     1342.47     97.48 o 
   6   2   8     6986.84     6453.85    178.55 o 
   7   2   8     3004.26     2864.15    135.99 o 
   8   2   8     6094.81     5814.77    191.87 o 
   9   2   8      213.53      279.65     89.76 o 
  10   2   8     7341.81     6861.10    230.03 o 
  11   2   8      206.50      285.36    105.16 o 
  12   2   8     3593.27     3336.52    202.91 o 
  13   2   8     1028.05      910.01    166.12 o 
  14   2   8     1098.95      933.78    189.44 o 
  15   2   8        6.15       80.90    141.99 o 
  16   2   8     1402.26     1462.40    245.01 o 
   1   3   8    27171.31    26213.48    346.20 o 
   2   3   8     9606.75     8835.26    227.26 o 
   3   3   8    12216.52    12524.78    206.41 o 
   4   3   8       21.35       72.37     48.32 o 
   5   3   8     5464.39     5266.69    173.89 o 
   6   3   8     3098.13     2896.00    125.23 o 
   7   3   8     4323.73     4427.41    162.15 o 
   8   3   8     1708.12     1855.23    131.75 o 
   9   3   8     6114.55     5852.30    206.57 o 
  10   3   8      815.92      849.40    129.60 o 
  11   3   8     6716.12     6094.32    249.61 o 
  12   3   8     1181.51     1235.27    167.10 o 
  13   3   8      931.27      967.79    172.69 o 
  14   3   8      757.32      618.50    173.46 o 
  15   3   8     1153.29     1396.88    228.38 o 
  16   3   8      577.49      756.55    198.13 o 
   0   4   8    21309.47    22064.12    672.35 o 
   1   4   8     9317.05     9738.34    199.09 o 
   2   4   8     8350.45     8426.18    163.87 o 
   3   4   8     1691.61     2362.79    104.47 o 
   4   4   8    12884.50    12778.11    313.68 o 
   5   4   8      282.96      323.34     81.62 o 
   6   4   8    10396.82     9026.64    240.97 o 
   7   4   8      108.33      117.91     79.14 o 
   8   4   8     4032.25     3934.49    164.02 o 
   9   4   8      192.14      184.09     96.92 o 
  10   4   8     2808.68     2529.11    176.93 o 
  11   4   8      645.54      608.49    139.85 o 
  12   4   8     3111.80     2874.57    197.86 o 
  13   4   8      641.82      815.82    169.24 o 
  14   4   8      618.03      565.98    168.39 o 
  15   4   8      292.73      434.80    169.02 o 
  16   4   8      698.06      718.62    200.17 o 
   1   5   8     4823.15     4468.49    132.04 o 
   2   5   8      837.79      794.61     78.15 o 
   3   5   8    18797.52    17994.70    272.86 o 
   4   5   8      479.46      367.29     76.58 o 
   5   5   8    14993.08    13888.21    290.86 o 
   6   5   8      656.80      455.84     98.68 o 
   7   5   8     3331.53     3153.80    168.79 o 
   8   5   8     1080.35      920.90    137.02 o 
   9   5   8     2348.19     2312.18    175.86 o 
  10   5   8      210.47      400.44    118.65 o 
  11   5   8     5315.67     5022.36    241.17 o 
  12   5   8      442.06      602.77    147.66 o 
  13   5   8     1096.07     1122.77    184.76 o 
  14   5   8       35.20      202.88    145.44 o 
  15   5   8      443.31      575.10    197.67 o 
  16   5   8      269.89      300.53    166.32 o 
   0   6   8     8369.82     8133.67    291.68 o 
   1   6   8     2257.83     2291.01    101.02 o 
   2   6   8    10863.46    11036.72    221.02 o 
   3   6   8       57.01      142.59     64.49 o 
   4   6   8     8177.02     7274.52    196.39 o 
   5   6   8      425.99      363.08     81.62 o 
   6   6   8     1891.58     1971.18    150.21 o 
   7   6   8      177.81      225.57     92.07 o 
   8   6   8     4313.67     4200.35    203.40 o 
   9   6   8     2104.72     1945.02    174.79 o 
  10   6   8     6672.31     5855.61    257.01 o 
  11   6   8       49.79      125.14    108.18 o 
  12   6   8     1887.71     1885.02    230.54 o 
  13   6   8        1.22       23.97    127.46 o 
  14   6   8      568.14      510.00    170.83 o 
  15   6   8      249.75      404.75    169.54 o 
   1   7   8     3937.61     3340.25    129.79 o 
   2   7   8     1628.97     1763.69    119.69 o 
   3   7   8     9552.23     9128.70    226.25 o 
   4   7   8      437.98      436.86     91.14 o 
   5   7   8     5749.39     5160.11    185.47 o 
   6   7   8     4598.56     4682.15    204.57 o 
   7   7   8     4594.88     4542.50    210.89 o 
   8   7   8      847.34     1037.74    149.44 o 
   9   7   8     2544.93     2669.47    198.91 o 
  10   7   8     1796.47     1713.28    194.68 o 
  11   7   8     1773.65     1532.09    208.14 o 
  12   7   8       11.98       36.76    127.88 o 
  13   7   8     1423.59     1764.89    230.27 o 
  14   7   8      203.56      311.70    154.92 o 
  15   7   8      538.52      585.86    194.32 o 
   0   8   8     3454.94     3390.09    202.25 o 
   1   8   8      347.69      311.34     79.27 o 
   2   8   8     6724.71     6493.30    208.95 o 
   3   8   8        7.04       42.66     74.43 o 
   4   8   8     7168.73     7071.94    219.36 o 
   5   8   8       20.05       72.34     85.84 o 
   6   8   8     2299.61     2371.39    171.53 o 
   7   8   8      478.70      331.90    110.74 o 
   8   8   8     3028.20     2927.05    195.46 o 
   9   8   8     1318.98     1253.76    172.67 o 
  10   8   8     1908.53     1810.64    203.61 o 
  11   8   8       13.59      -23.50    115.21 o 
  12   8   8     1439.57     1544.97    255.32 o 
  13   8   8        0.31      222.86    154.21 o 
  14   8   8      454.58      608.21    195.17 o 
   1   9   8     4157.41     4075.87    163.01 o 
   2   9   8      168.20       98.58     86.13 o 
   3   9   8     4729.09     4777.88    192.82 o 
   4   9   8     2797.64     2706.39    162.00 o 
   5   9   8     1199.44     1295.04    162.24 o 
   6   9   8       63.33      145.47    103.80 o 
   7   9   8     2063.98     2042.77    196.78 o 
   8   9   8       91.85      135.02    111.13 o 
   9   9   8     2508.88     2222.48    206.42 o 
  10   9   8        1.11       83.00    122.80 o 
  11   9   8     1208.88     1889.91    220.00 o 
  12   9   8      146.08      227.19    151.98 o 
  13   9   8      436.61      558.89    195.93 o 
   0  10   8     1385.49     1779.15    208.82 o 
   1  10   8       39.60       90.67     90.75 o 
   2  10   8     2495.52     2739.93    182.58 o 
   3  10   8      617.63      698.20    134.24 o 
   4  10   8     3069.17     3248.39    193.92 o 
   5  10   8      593.61      596.01    143.13 o 
   6  10   8     1486.09     1266.60    180.71 o 
   7  10   8       10.71      219.27    127.00 o 
   8  10   8     1294.45     1346.29    194.90 o 
   9  10   8      144.74      148.66    143.43 o 
  10  10   8      677.38      744.82    186.87 o 
  11  10   8      189.01      423.04    169.13 o 
  12  10   8      714.11      795.50    223.58 o 
  13  10   8       47.05      586.85    424.56 o 
   1  11   8     2730.56     2881.09    217.42 o 
   2  11   8      252.18      410.97    135.33 o 
   3  11   8     1952.14     1997.72    218.98 o 
   4  11   8      665.41      582.09    159.64 o 
   5  11   8     1340.20     1330.76    207.64 o 
   6  11   8        4.56      122.73    121.83 o 
   7  11   8     1159.92     1095.74    184.33 o 
   8  11   8        0.15       60.23    121.33 o 
   9  11   8      879.71      825.79    190.69 o 
  10  11   8      131.09      209.88    171.45 o 
  11  11   8      850.65      989.79    237.10 o 
  12  11   8       29.54       58.69    410.87 o 
   0  12   8     2992.25     2697.04    334.71 o 
   1  12   8       21.01      212.46    137.96 o 
   2  12   8     1568.22     1782.34    210.35 o 
   3  12   8       48.51      182.04    125.75 o 
   4  12   8      888.27     1070.24    192.76 o 
   5  12   8        0.01      149.31    143.53 o 
   6  12   8     1248.14     1237.83    213.90 o 
   7  12   8       22.73      154.94    146.43 o 
   8  12   8      790.76      849.30    228.12 o 
   9  12   8       75.81      208.81    190.70 o 
  10  12   8      617.91      824.39    249.10 o 
   1  13   8     1101.96     1219.58    210.88 o 
   2  13   8      218.95      286.91    153.30 o 
   3  13   8      519.68      628.59    195.22 o 
   4  13   8      278.69      438.12    190.35 o 
   5  13   8      831.01     1056.83    233.14 o 
   6  13   8        1.88      136.73    158.70 o 
   7  13   8      586.41      468.85    202.04 o 
   8  13   8        0.62      132.77    189.62 o 
   9  13   8      322.15      382.92    224.54 o 
   0  14   8      592.10      810.97    288.26 o 
   1  14   8        1.15       82.55    155.83 o 
   2  14   8      283.57      476.67    178.40 o 
   3  14   8       75.03      325.76    179.09 o 
   4  14   8      411.97      561.47    201.53 o 
   5  14   8       37.66      142.17    190.76 o 
   6  14   8      548.28      679.21    212.23 o 
   7  14   8        3.35       76.10    191.20 o 
   1  15   8      412.44      414.40    185.49 o 
   2  15   8       15.33      232.02    188.50 o 
   3  15   8      256.29      525.63    209.09 o 
   4  15   8       10.81      118.44    224.65 o 
   1   1   9     2980.85     2793.86     92.07 o 
   2   1   9     1969.50     2197.45     87.85 o 
   3   1   9      102.46      173.95     52.05 o 
   4   1   9      683.96      818.56     86.97 o 
   5   1   9     1318.75     1572.28     92.08 o 
   6   1   9       38.90      118.34     55.42 o 
   7   1   9     4087.60     3633.35    135.11 o 
   8   1   9      136.38      152.24     65.85 o 
   9   1   9      988.78      915.77    124.11 o 
  10   1   9       50.96       86.67     86.45 o 
  11   1   9      148.55      142.88    102.79 o 
  12   1   9       47.30      127.86    106.06 o 
  13   1   9        0.13       -6.47    103.79 o 
  14   1   9       66.32      153.17    126.66 o 
  15   1   9      268.10      272.49    149.55 o 
  16   1   9       47.00      134.35    166.10 o 
   0   2   9    16081.39    18454.36    369.91 o 
   1   2   9       21.98       40.51     43.10 o 
   2   2   9       44.03       18.99     38.28 o 
   3   2   9     3677.75     4086.14    120.94 o 
   4   2   9      310.40      420.78     65.61 o 
   5   2   9     3985.49     3767.94    121.75 o 
   6   2   9      477.27      590.03     87.00 o 
   7   2   9      805.90      680.89     99.49 o 
   8   2   9     2124.15     2030.72    135.96 o 
   9   2   9       22.06      105.02     82.36 o 
  10   2   9      480.02      461.18    112.29 o 
  11   2   9      923.76      812.77    145.96 o 
  12   2   9      151.05      147.52    110.30 o 
  13   2   9      102.99      213.67    129.26 o 
  14   2   9      436.71      561.96    168.50 o 
  15   2   9        0.04       47.51    137.42 o 
  16   2   9      637.87      751.65    199.01 o 
   1   3   9     6977.78     6837.69    171.00 o 
   2   3   9       14.42       31.57     46.35 o 
   3   3   9     3562.15     3111.98    114.86 o 
   4   3   9     4456.98     4573.92    142.42 o 
   5   3   9        3.47       58.03     62.25 o 
   6   3   9      448.29      585.87     85.13 o 
   7   3   9      211.12      227.48     73.17 o 
   8   3   9      121.23      142.00     76.73 o 
   9   3   9      189.97      204.33     87.33 o 
  10   3   9       37.25      159.97     91.70 o 
  11   3   9        4.19       62.94    100.39 o 
  12   3   9        2.18       54.57    107.75 o 
  13   3   9      175.54      201.30    127.15 o 
  14   3   9      195.05       75.48    138.52 o 
  15   3   9      551.78      681.44    183.17 o 
  16   3   9      104.99      152.78    162.56 o 
   0   4   9        1.40      -74.62     74.62 o 
   1   4   9     8347.60     8300.25    191.40 o 
   2   4   9     2258.10     2248.80    110.89 o 
   3   4   9      286.44      346.60     66.73 o 
   4   4   9       25.00       79.36     60.98 o 
   5   4   9       89.01      118.25     69.03 o 
   6   4   9     2501.67     2539.39    142.69 o 
   7   4   9      646.07      713.61    115.34 o 
   8   4   9      449.99      435.83    107.29 o 
   9   4   9      359.26      596.93    123.01 o 
  10   4   9      617.41      711.77    136.71 o 
  11   4   9      266.75      261.28    121.47 o 
  12   4   9      130.25      159.68    115.18 o 
  13   4   9       89.77       99.69    129.15 o 
  14   4   9        5.18      -12.97    138.77 o 
  15   4   9        0.10      -45.57    165.47 o 
  16   4   9        0.12      124.65    161.67 o 
   1   5   9     4546.23     4313.27    152.39 o 
   2   5   9     1248.97     1468.05     90.71 o 
   3   5   9     4864.40     4937.48    151.23 o 
   4   5   9      825.01      995.92    103.47 o 
   5   5   9     3047.96     3013.06    134.17 o 
   6   5   9      764.70      937.35    124.31 o 
   7   5   9     1960.55     2032.85    158.76 o 
   8   5   9      232.15      221.25     94.44 o 
   9   5   9      427.64      382.83    115.58 o 
  10   5   9      245.52      263.34    115.71 o 
  11   5   9      436.93      427.19    130.88 o 
  12   5   9       18.75       55.67    120.64 o 
  13   5   9      341.76      339.60    145.50 o 
  14   5   9      387.64      384.59    162.54 o 
  15   5   9        7.96      170.49    152.06 o 
   0   6   9      440.79      512.41    127.68 o 
   1   6   9     4139.82     3969.18    138.36 o 
   2   6   9     1247.36     1315.64    100.75 o 
   3   6   9        5.44       -6.32     55.71 o 
   4   6   9     1451.67     1383.61    116.35 o 
   5   6   9     1555.57     1703.68    128.15 o 
   6   6   9      292.46      351.09     98.31 o 
   7   6   9     1200.65      996.98    141.76 o 
   8   6   9      446.08      458.72    114.14 o 
   9   6   9       13.91       52.30     97.26 o 
  10   6   9       80.90      246.24    117.91 o 
  11   6   9       48.52      157.86    113.01 o 
  12   6   9      334.92      395.16    152.06 o 
  13   6   9      131.26      109.81    137.38 o 
  14   6   9       27.34      223.05    143.14 o 
  15   6   9       26.17       -3.11    150.93 o 
   1   7   9      750.87      849.46     90.16 o 
   2   7   9      630.84      611.90     90.78 o 
   3   7   9      919.47     1004.32    111.82 o 
   4   7   9     1652.91     1630.55    132.41 o 
   5   7   9      100.28      145.77     86.23 o 
   6   7   9       48.56       20.38     84.06 o 
   7   7   9      263.08      328.65    107.60 o 
   8   7   9      279.46      279.94    107.89 o 
   9   7   9      205.61      329.73    117.71 o 
  10   7   9        3.92       28.24    105.88 o 
  11   7   9      270.44      318.93    140.74 o 
  12   7   9       89.34      244.29    152.59 o 
  13   7   9      232.21      182.86    141.90 o 
  14   7   9       55.77      155.91    152.25 o 
  15   7   9      285.22      876.93    669.66 o 
   0   8   9      626.40      582.58    130.44 o 
   1   8   9       32.78       -8.89     71.49 o 
   2   8   9      183.25      348.99     86.97 o 
   3   8   9       83.37      146.83     81.12 o 
   4   8   9        1.86       -4.06     76.44 o 
   5   8   9      337.43      405.46    104.44 o 
   6   8   9       19.85        5.39     89.32 o 
   7   8   9       83.20       70.50     96.03 o 
   8   8   9        2.11       27.95     96.33 o 
   9   8   9      108.50      139.84    105.97 o 
  10   8   9      399.46      416.74    129.60 o 
  11   8   9       65.30       85.39    132.06 o 
  12   8   9        2.34       85.08    137.85 o 
  13   8   9      257.25      340.12    166.66 o 
  14   8   9      524.72      441.39    185.32 o 
   1   9   9      366.46      494.82    113.35 o 
   2   9   9       81.00      -22.45     87.30 o 
   3   9   9       49.05       91.71     92.02 o 
   4   9   9        1.62       47.91     94.14 o 
   5   9   9      443.82      506.24    133.66 o 
   6   9   9      561.91      632.85    140.60 o 
   7   9   9        9.62      157.74    115.42 o 
   8   9   9      157.49      158.50    121.71 o 
   9   9   9      192.48      262.14    122.90 o 
  10   9   9      130.10      268.18    149.44 o 
  11   9   9      588.88      674.47    181.37 o 
  12   9   9      193.11      307.19    183.75 o 
  13   9   9      206.40      365.04    179.12 o 
   0  10   9        2.13      -11.85    162.50 o 
   1  10   9      103.45      118.58    109.46 o 
   2  10   9       47.54      150.67    115.89 o 
   3  10   9       74.92       68.18    119.70 o 
   4  10   9      434.21      370.34    131.55 o 
   5  10   9       56.00      123.48    117.38 o 
   6  10   9      179.40      235.29    122.60 o 
   7  10   9       22.40       94.08    115.60 o 
   8  10   9        3.24       31.53    119.04 o 
   9  10   9      703.25      624.86    166.00 o 
  10  10   9      549.20      577.74    179.50 o 
  11  10   9       43.24      213.07    155.21 o 
  12  10   9        1.28      225.39    196.52 o 
   1  11   9      203.08      256.54    138.71 o 
   2  11   9        9.76       77.01    113.87 o 
   3  11   9      169.08      193.05    122.94 o 
   4  11   9       33.55       83.77    130.85 o 
   5  11   9      402.11      348.88    148.56 o 
   6  11   9      195.93      235.65    142.15 o 
   7  11   9      351.25      496.81    163.60 o 
   8  11   9      187.68      239.99    158.69 o 
   9  11   9       88.46      165.28    149.12 o 
  10  11   9       32.01      219.53    180.25 o 
  11  11   9       43.49      236.80    202.79 o 
   0  12   9     1029.22     1030.45    277.35 o 
   1  12   9        8.69       52.47    132.72 o 
   2  12   9      194.82      191.55    143.30 o 
   3  12   9      300.56      458.17    143.44 o 
   4  12   9       15.78      157.29    148.95 o 
   5  12   9        0.24      106.95    144.99 o 
   6  12   9      480.86      361.23    167.35 o 
   7  12   9        8.67      156.45    151.17 o 
   8  12   9      934.49      839.61    217.37 o 
   9  12   9      105.16      359.84    203.46 o 
  10  12   9       16.43      139.57    192.70 o 
   1  13   9       21.72      104.26    142.79 o 
   2  13   9       26.20       81.72    145.63 o 
   3  13   9        0.92      126.82    162.81 o 
   4  13   9       39.37      -37.78    147.23 o 
   5  13   9        0.51      215.29    177.29 o 
   6  13   9       17.52      281.58    156.90 o 
   7  13   9      318.55      542.16    187.48 o 
   8  13   9       56.51       32.85    191.56 o 
   0  14   9       99.20      191.09    232.91 o 
   1  14   9        1.02       43.01    157.28 o 
   2  14   9       11.94       10.83    165.43 o 
   3  14   9        1.78      226.48    179.08 o 
   4  14   9       71.17      122.77    176.87 o 
   5  14   9       88.19      137.21    212.01 o 
   6  14   9       23.12      127.66    179.39 o 
   1  15   9       62.58      418.44    183.72 o 
   2  15   9        0.58      249.58    189.04 o 
   3  15   9       17.89      275.91    197.50 o 
   0   0  10      641.71      758.60    137.33 o 
   1   0  10      143.41      506.55     91.15 o 
   2   0  10    43255.14    47818.76   1058.02 o 
   3   0  10      116.13      161.85     75.24 o 
   4   0  10    20460.19    21462.94    433.04 o 
   5   0  10    19900.96    21143.33    404.05 o 
   6   0  10      525.20      349.31    102.25 o 
   7   0  10      359.41      377.04    113.32 o 
   8   0  10    14933.12    14942.45    389.13 o 
   9   0  10     2784.08     2639.66    194.76 o 
  10   0  10    13930.67    13321.90    481.36 o 
  11   0  10     1202.00     1283.07    239.06 o 
  12   0  10     4587.06     4049.96    307.55 o 
  13   0  10      342.94      471.84    186.76 o 
  14   0  10      198.54      327.51    186.74 o 
  15   0  10      142.13      380.74    237.10 o 
  16   0  10       14.92      116.85    251.76 o 
   1   1  10     3149.56     3283.91    103.82 o 
   2   1  10      224.15      414.37     62.82 o 
   3   1  10    61343.06    65113.66    576.95 o 
   4   1  10     2696.76     2780.74    110.69 o 
   5   1  10     6152.51     5621.24    154.70 o 
   6   1  10      579.12      675.01     87.24 o 
   7   1  10     7833.96     7237.22    186.23 o 
   8   1  10       95.21      102.08     68.86 o 
   9   1  10    10183.83     9667.85    259.50 o 
  10   1  10     1177.26     1235.86    144.58 o 
  11   1  10     6458.18     5928.24    248.25 o 
  12   1  10       97.02      198.55    108.82 o 
  13   1  10     1375.73     1565.40    208.93 o 
  14   1  10       22.14       36.99    123.95 o 
  15   1  10        1.91       70.65    137.09 o 
  16   1  10        3.29      124.23    181.07 o 
   0   2  10     9152.35     8657.76    272.40 o 
   1   2  10     2678.90     2845.02     91.62 o 
   2   2  10    20604.38    22155.39    250.43 o 
   3   2  10     3104.11     2781.15    109.10 o 
   4   2  10    20941.35    21451.82    271.90 o 
   5   2  10       48.40      114.23     55.62 o 
   6   2  10     2807.78     2855.07    119.03 o 
   7   2  10       72.59      161.24     71.27 o 
   8   2  10     6238.20     6062.34    201.09 o 
   9   2  10      323.17      391.01     97.30 o 
  10   2  10     3140.78     3126.59    173.28 o 
  11   2  10      125.49      208.74    105.10 o 
  12   2  10     4715.56     4597.67    247.87 o 
  13   2  10      513.88      724.48    163.76 o 
  14   2  10      218.24      213.17    136.61 o 
  15   2  10        0.32      146.66    146.71 o 
  16   2  10      597.26      548.27    189.47 o 
   1   3  10    18590.98    20342.25    296.15 o 
   2   3  10     4463.38     4869.60    137.05 o 
   3   3  10    32051.57    30462.10    346.81 o 
   4   3  10     3036.92     2867.63    121.24 o 
   5   3  10     1868.68     1632.49    110.31 o 
   6   3  10       27.24      179.31     76.75 o 
   7   3  10      615.11      675.95    101.23 o 
   8   3  10       62.21       90.75     72.97 o 
   9   3  10     3684.95     3662.80    175.24 o 
  10   3  10      100.23       42.38     98.10 o 
  11   3  10     8704.07     7892.85    287.73 o 
  12   3  10      944.28     1067.18    179.70 o 
  13   3  10      759.27      789.76    170.06 o 
  14   3  10       85.97       26.42    130.09 o 
  15   3  10      416.59      503.87    179.22 o 
  16   3  10       52.41       83.14    161.07 o 
   0   4  10    26857.98    27972.31    631.28 o 
   1   4  10      351.19      370.44     78.19 o 
   2   4  10     9575.31     9417.50    207.04 o 
   3   4  10     3366.41     2696.37    112.88 o 
   4   4  10    22459.68    20344.89    308.96 o 
   5   4  10       63.41       28.09     60.45 o 
   6   4  10     3374.54     3395.10    162.57 o 
   7   4  10       49.75       99.56     75.26 o 
   8   4  10      821.55      856.17    133.04 o 
   9   4  10        9.27       66.28     87.52 o 
  10   4  10     6689.53     6497.12    261.11 o 
  11   4  10       23.47       59.07    101.96 o 
  12   4  10     3760.22     3277.98    226.92 o 
  13   4  10      157.71      102.71    125.04 o 
  14   4  10      305.67      357.47    161.50 o 
  15   4  10       22.28       42.01    158.08 o 
  16   4  10     1435.60     1482.96    252.49 o 
   1   5  10    12892.44    12385.84    251.05 o 
   2   5  10      708.71      694.73     90.84 o 
   3   5  10     9175.73     9025.90    197.47 o 
   4   5  10      189.28      249.80     71.48 o 
   5   5  10    13964.30    13554.07    278.49 o 
   6   5  10      134.14      233.20     86.66 o 
   7   5  10     2807.33     2649.01    161.13 o 
   8   5  10       60.88      131.77     92.13 o 
   9   5  10     4103.66     4042.74    208.43 o 
  10   5  10      244.01      329.05    119.05 o 
  11   5  10     7767.17     6866.92    281.19 o 
  12   5  10       13.20      129.16    115.28 o 
  13   5  10      257.71      449.07    154.15 o 
  14   5  10        9.80       53.09    144.32 o 
  15   5  10      475.90      569.28    189.09 o 
   0   6  10    12644.11    12957.99    386.26 o 
   1   6  10      275.27      276.13     83.36 o 
   2   6  10     4012.11     3242.11    147.41 o 
   3   6  10       16.23       56.04     58.92 o 
   4   6  10     4304.08     4345.08    160.27 o 
   5   6  10     1272.82     1337.54    123.05 o 
   6   6  10     7707.77     6902.35    236.83 o 
   7   6  10       12.60       40.22     82.95 o 
   8   6  10     2215.50     2199.86    172.54 o 
   9   6  10      177.76      212.96    109.43 o 
  10   6  10     8046.42     7416.89    284.62 o 
  11   6  10      357.99      369.83    135.12 o 
  12   6  10      781.01     1044.91    186.29 o 
  13   6  10       59.83       95.31    128.90 o 
  14   6  10       67.42      -11.95    151.16 o 
  15   6  10        1.30      263.94    166.79 o 
   1   7  10     4266.86     4557.13    138.48 o 
   2   7  10       51.26       28.74     72.69 o 
   3   7  10     2740.07     2548.57    132.95 o 
   4   7  10     1152.91     1143.97    122.02 o 
   5   7  10    10690.93    10383.41    265.45 o 
   6   7  10      101.16       91.88     90.32 o 
   7   7  10     1795.25     1906.22    175.10 o 
   8   7  10       26.75       27.74     95.58 o 
   9   7  10     2031.82     2205.74    195.39 o 
  10   7  10      446.01      476.39    131.78 o 
  11   7  10     3278.13     3444.05    222.77 o 
  12   7  10      180.74      258.75    138.47 o 
  13   7  10      167.13      208.02    144.31 o 
  14   7  10        0.59       14.88    149.69 o 
   0   8  10     5625.40     4556.31    272.03 o 
   1   8  10       38.73      101.38     79.61 o 
   2   8  10     1966.84     1877.59    151.03 o 
   3   8  10      329.82      393.18    109.67 o 
   4   8  10     9275.07     8507.35    263.04 o 
   5   8  10      398.70      473.29    125.73 o 
   6   8  10     2428.56     2366.56    171.55 o 
   7   8  10       30.59       26.23     97.25 o 
   8   8  10     1565.42     1609.66    185.54 o 
   9   8  10       24.72       25.83     99.72 o 
  10   8  10     4653.40     4420.27    241.05 o 
  11   8  10       57.63       96.62    136.75 o 
  12   8  10      627.66      523.79    172.85 o 
  13   8  10       32.94      137.21    163.74 o 
  14   8  10      289.66      199.02    169.59 o 
   1   9  10     4677.26     4789.19    242.50 o 
   2   9  10      643.98      719.63    143.13 o 
   3   9  10     2279.27     2078.50    204.03 o 
   4   9  10       42.85      -55.34     92.90 o 
   5   9  10     4169.57     4053.02    227.30 o 
   6   9  10       18.75       48.28    105.65 o 
   7   9  10     2227.51     2360.95    211.13 o 
   8   9  10        0.63       19.56    107.70 o 
   9   9  10     1825.74     1836.20    222.57 o 
  10   9  10        5.02      115.81    131.15 o 
  11   9  10     1054.28     1065.16    212.60 o 
  12   9  10       23.67      162.74    160.92 o 
  13   9  10      270.83      543.54    189.68 o 
   0  10  10     5717.04     5315.70    393.10 o 
   1  10  10      190.28      339.11    123.51 o 
   2  10  10     2740.96     2710.31    207.23 o 
   3  10  10      433.25      395.08    135.98 o 
   4  10  10     3059.06     2921.28    225.73 o 
   5  10  10      661.69      606.50    160.75 o 
   6  10  10     1129.86      947.64    184.65 o 
   7  10  10      272.41      351.36    148.66 o 
   8  10  10      315.42      363.47    157.27 o 
   9  10  10       19.52      226.93    151.93 o 
  10  10  10      698.10      924.56    200.82 o 
  11  10  10       56.35      121.42    157.95 o 
  12  10  10      482.73      663.96    208.02 o 
   1  11  10     2257.48     2397.77    241.74 o 
   2  11  10       65.69      111.16    119.10 o 
   3  11  10     2111.15     2287.28    215.98 o 
   4  11  10      288.08      439.95    162.63 o 
   5  11  10     1380.95     1559.07    224.68 o 
   6  11  10      179.73      189.63    151.58 o 
   7  11  10      441.02      598.29    177.41 o 
   8  11  10        9.14      -28.42    142.47 o 
   9  11  10      350.68      293.77    178.70 o 
  10  11  10       75.18      226.98    178.39 o 
  11  11  10      366.51      655.21    226.13 o 
   0  12  10      971.41      929.36    278.95 o 
   1  12  10       34.10     -126.08    127.63 o 
   2  12  10     1009.31     1075.89    199.03 o 
   3  12  10        1.21      274.06    161.44 o 
   4  12  10      997.33      947.21    199.35 o 
   5  12  10        0.64      199.73    153.75 o 
   6  12  10      971.76      935.50    200.13 o 
   7  12  10       39.33       -4.92    139.92 o 
   8  12  10      734.22      794.86    202.83 o 
   9  12  10       13.17       81.22    167.78 o 
  10  12  10      320.45      457.59    219.58 o 
   1  13  10      587.26      464.53    177.50 o 
   2  13  10      238.71      186.54    155.49 o 
   3  13  10      712.42      894.61    217.54 o 
   4  13  10       34.98      183.12    160.74 o 
   5  13  10      632.60      615.38    210.40 o 
   6  13  10        7.57      195.24    166.83 o 
   7  13  10     1017.75     1174.31    235.79 o 
   8  13  10        0.48      224.30    204.17 o 
   0  14  10      100.84      130.11    227.72 o 
   1  14  10       87.26       87.66    166.07 o 
   2  14  10      433.44      385.74    193.89 o 
   3  14  10       90.29      197.20    177.41 o 
   4  14  10      809.29      982.11    236.66 o 
   5  14  10        7.53      176.72    201.12 o 
   6  14  10      814.58      766.96    231.80 o 
   1  15  10      296.51      466.05    209.47 o 
   2  15  10       81.72      214.24    195.61 o 
   1   1  11       38.40       76.27     43.74 o 
   2   1  11        1.26       -5.56     43.03 o 
   3   1  11       34.09      154.20     55.14 o 
   4   1  11     1851.01     1750.44    103.21 o 
   5   1  11     2070.63     1930.09    113.87 o 
   6   1  11      389.97      345.23     76.77 o 
   7   1  11      531.67      487.38     85.08 o 
   8   1  11      346.33      422.05     83.37 o 
   9   1  11      939.90     1018.74    134.55 o 
  10   1  11      235.68      399.65    107.43 o 
  11   1  11      816.06      875.49    148.04 o 
  12   1  11      399.83      275.46    119.39 o 
  13   1  11       75.35      131.44    130.18 o 
  14   1  11      152.56      234.26    138.25 o 
  15   1  11       12.38      179.51    141.42 o 
  16   1  11       31.76       51.66    169.99 o 
   0   2  11       49.17       54.37     58.04 o 
   1   2  11     1356.78     1426.87     78.90 o 
   2   2  11    10372.36    11425.39    190.16 o 
   3   2  11     3076.65     3206.38    119.47 o 
   4   2  11      180.09      239.31     63.59 o 
   5   2  11     4092.53     4112.71    138.55 o 
   6   2  11     8403.78     8152.93    206.89 o 
   7   2  11      350.83      413.83     91.54 o 
   8   2  11       22.31      -14.78     71.07 o 
   9   2  11      558.35      512.33    109.28 o 
  10   2  11      862.43      924.51    140.26 o 
  11   2  11      451.59      475.99    137.10 o 
  12   2  11       66.03       67.88    110.77 o 
  13   2  11       41.34       43.89    117.99 o 
  14   2  11      505.25      444.50    155.67 o 
  15   2  11       27.97      110.70    154.36 o 
  16   2  11        0.20       16.15    153.33 o 
   1   3  11      168.41      211.53     70.72 o 
   2   3  11      231.18      118.58     57.60 o 
   3   3  11     5709.71     5793.89    144.50 o 
   4   3  11     1218.12     1200.18    101.95 o 
   5   3  11     3294.00     3590.37    141.63 o 
   6   3  11        7.65       51.10     60.74 o 
   7   3  11       99.13      113.33     72.13 o 
   8   3  11       23.27       25.57     73.15 o 
   9   3  11      195.56      254.56    105.39 o 
  10   3  11       12.32      116.98     95.88 o 
  11   3  11       58.65      132.70    109.31 o 
  12   3  11        1.25      156.10    120.61 o 
  13   3  11      716.88      726.76    166.64 o 
  14   3  11      173.34      244.23    152.89 o 
  15   3  11       35.35       66.47    156.74 o 
  16   3  11       24.56       31.58    162.93 o 
   0   4  11     5021.29     4950.24    237.46 o 
   1   4  11    10503.33     9675.59    223.50 o 
   2   4  11        5.46       35.75     54.04 o 
   3   4  11      382.01      572.35     76.72 o 
   4   4  11     1775.14     1692.25    114.48 o 
   5   4  11      534.30      600.29     92.68 o 
   6   4  11       14.57       -1.74     68.27 o 
   7   4  11       11.54       21.22     77.15 o 
   8   4  11     5035.66     4736.05    209.66 o 
   9   4  11       14.67       34.11     91.55 o 
  10   4  11       78.56      192.34    109.62 o 
  11   4  11      287.95      347.34    127.28 o 
  12   4  11        0.32       -5.71    112.61 o 
  13   4  11      360.31      311.16    141.75 o 
  14   4  11       73.51      119.69    139.01 o 
  15   4  11        0.34       88.94    159.58 o 
   1   5  11     2517.92     2472.65    128.86 o 
   2   5  11     1416.84     1350.91    137.91 o 
   3   5  11      448.42      458.87     92.13 o 
   4   5  11     1017.54     1009.90    103.11 o 
   5   5  11      897.38      839.05    106.30 o 
   6   5  11      171.63      187.83     90.85 o 
   7   5  11     3127.07     2731.57    164.80 o 
   8   5  11      232.03      356.90    110.39 o 
   9   5  11      359.43      264.37    115.03 o 
  10   5  11      342.60      277.34    117.29 o 
  11   5  11      225.96      343.30    128.35 o 
  12   5  11      505.21      470.68    139.77 o 
  13   5  11       11.18      180.05    137.48 o 
  14   5  11      307.18      498.69    182.40 o 
  15   5  11      407.82      462.79    186.96 o 
   0   6  11       29.55      107.35    111.32 o 
   1   6  11     3666.23     3472.72    157.28 o 
   2   6  11       57.08       39.55     69.35 o 
   3   6  11      365.68      377.08     90.80 o 
   4   6  11      718.98      966.62    108.96 o 
   5   6  11      836.90      855.47    112.49 o 
   6   6  11        0.68       48.12     81.50 o 
   7   6  11      277.17      337.21    103.14 o 
   8   6  11      411.63      505.77    121.79 o 
   9   6  11       24.51       91.82    101.41 o 
  10   6  11       52.70      143.51    114.43 o 
  11   6  11      219.85      174.31    120.54 o 
  12   6  11       33.10      154.22    128.69 o 
  13   6  11      292.54      309.20    155.49 o 
  14   6  11      118.29      238.50    167.09 o 
  15   6  11       43.69       35.85    170.11 o 
   1   7  11      403.29      415.66     99.31 o 
   2   7  11      687.23      692.17    110.56 o 
   3   7  11      123.32      115.14     83.82 o 
   4   7  11      650.12      680.28    119.95 o 
   5   7  11      803.45     1058.68    131.80 o 
   6   7  11      153.98       76.52     92.85 o 
   7   7  11        0.07       34.78     92.18 o 
   8   7  11      138.88      153.01    102.71 o 
   9   7  11        6.80      -12.47    103.51 o 
  10   7  11       21.71       60.62    108.50 o 
  11   7  11        6.42       84.23    118.58 o 
  12   7  11      184.73      200.41    134.96 o 
  13   7  11       13.71      136.07    151.13 o 
  14   7  11       64.03      116.38    168.11 o 
   0   8  11     1951.19     2142.14    227.18 o 
   1   8  11       97.79      157.83     97.87 o 
   2   8  11       58.02      -28.62     89.88 o 
   3   8  11      164.84      172.76    103.76 o 
   4   8  11      392.56      503.05    114.71 o 
   5   8  11     2642.11     2331.50    196.65 o 
   6   8  11       80.24      169.98    110.18 o 
   7   8  11        0.06      -13.47    104.49 o 
   8   8  11        1.22      -66.51    104.62 o 
   9   8  11      277.54      324.05    132.03 o 
  10   8  11        2.05       56.88    118.40 o 
  11   8  11        6.11      120.77    134.94 o 
  12   8  11        4.62       25.15    145.24 o 
  13   8  11      164.78      309.68    178.97 o 
   1   9  11     1327.27     1235.49    167.14 o 
   2   9  11      124.71      158.59    109.64 o 
   3   9  11      256.46      387.32    132.00 o 
   4   9  11     1376.36     1509.70    182.31 o 
   5   9  11       50.04      131.05    121.90 o 
   6   9  11     1538.74     1356.18    205.86 o 
   7   9  11        1.70       41.79    119.88 o 
   8   9  11       29.85       99.42    119.20 o 
   9   9  11       71.76       56.04    121.19 o 
  10   9  11      199.33      240.50    146.31 o 
  11   9  11        1.31       39.38    138.50 o 
  12   9  11       96.69       56.68    156.49 o 
  13   9  11       24.60      -22.44    160.58 o 
   0  10  11     1145.84      974.49    254.61 o 
   1  10  11       31.64      132.89    128.18 o 
   2  10  11       22.78      114.25    117.31 o 
   3  10  11       10.18      131.18    117.74 o 
   4  10  11      335.39      294.43    152.35 o 
   5  10  11      403.53      488.96    152.19 o 
   6  10  11      136.73      207.79    131.84 o 
   7  10  11       88.21      191.83    144.81 o 
   8  10  11       63.36      176.67    143.09 o 
   9  10  11      379.55      414.08    163.01 o 
  10  10  11       48.67      185.35    162.30 o 
  11  10  11       44.39      138.01    169.35 o 
  12  10  11       33.78      171.04    186.15 o 
   1  11  11        0.30       55.26    129.96 o 
   2  11  11      319.49      276.47    141.30 o 
   3  11  11      512.30      603.00    151.23 o 
   4  11  11       71.43      114.73    135.36 o 
   5  11  11       17.47      121.85    134.74 o 
   6  11  11      115.01      289.99    146.70 o 
   7  11  11        5.92      185.31    150.33 o 
   8  11  11      140.58      215.56    160.90 o 
   9  11  11      110.49       14.72    155.96 o 
  10  11  11        1.14       16.74    153.41 o 
  11  11  11       10.50      210.99    178.39 o 
   0  12  11       16.38       71.01    198.40 o 
   1  12  11       93.31      162.69    143.15 o 
   2  12  11      371.98      531.46    161.16 o 
   3  12  11      245.31      322.36    161.69 o 
   4  12  11        1.41       91.89    143.58 o 
   5  12  11       42.01       63.80    145.76 o 
   6  12  11      341.48      566.35    178.83 o 
   7  12  11        3.58      146.17    155.51 o 
   8  12  11      177.32      302.84    178.09 o 
   9  12  11       28.12       73.78    178.15 o 
   1  13  11        1.61        1.97    144.58 o 
   2  13  11      176.74      252.82    161.20 o 
   3  13  11       97.87      265.17    172.16 o 
   4  13  11        0.89       38.79    165.50 o 
   5  13  11       28.69       32.76    165.57 o 
   6  13  11      164.12      209.72    170.66 o 
   7  13  11       57.08      326.76    174.69 o 
   8  13  11        2.66      303.75    192.15 o 
   0  14  11      177.53      118.02    229.81 o 
   1  14  11       12.27      -18.41    153.93 o 
   2  14  11        0.14      175.15    175.50 o 
   3  14  11        0.29      422.69    194.27 o 
   4  14  11       16.62      168.31    192.69 o 
   5  14  11      169.89      393.03    215.82 o 
   0   0  12    11831.33    11103.99    392.78 o 
   1   0  12      113.99       14.49     64.36 o 
   2   0  12    13527.99    13342.40    311.52 o 
   3   0  12     2636.32     2953.48    167.43 o 
   4   0  12    14602.98    13841.10    338.41 o 
   5   0  12     1065.23     1398.34    155.64 o 
   6   0  12    24152.04    25218.54    487.13 o 
   7   0  12     1684.88     1750.34    168.36 o 
   8   0  12     2993.29     2527.99    192.12 o 
   9   0  12     1863.74     1787.51    206.95 o 
  10   0  12    16790.42    14445.06    583.37 o 
  11   0  12      301.01      369.96    172.61 o 
  12   0  12     4598.65     4424.00    331.42 o 
  13   0  12      793.84      777.25    230.32 o 
  14   0  12      303.57      176.35    189.67 o 
  15   0  12        4.72       98.87    206.26 o 
  16   0  12      697.89      692.57    333.93 o 
   1   1  12      638.15      695.47     77.82 o 
   2   1  12      857.78      901.64     88.82 o 
   3   1  12    11793.12    11820.72    213.91 o 
   4   1  12     1753.43     1654.35    103.96 o 
   5   1  12    27566.02    27546.59    344.69 o 
   6   1  12     1188.33     1262.26    118.85 o 
   7   1  12     2029.08     2080.79    123.13 o 
   8   1  12      132.56      136.70     73.39 o 
   9   1  12     8085.62     7792.64    244.17 o 
  10   1  12     1536.93     1502.67    177.23 o 
  11   1  12     9230.37     8328.68    313.79 o 
  12   1  12        5.46       72.35    116.80 o 
  13   1  12      394.63      585.68    156.08 o 
  14   1  12      356.58      428.17    159.33 o 
  15   1  12      592.33      643.04    190.48 o 
  16   1  12      178.94      312.74    187.23 o 
   0   2  12     1324.02     1298.39    165.57 o 
   1   2  12     2457.18     2482.40     97.20 o 
   2   2  12     2082.33     1753.89     93.47 o 
   3   2  12     4884.04     5164.77    150.56 o 
   4   2  12    26165.25    24555.80    311.32 o 
   5   2  12      647.82      650.48     88.02 o 
   6   2  12     4442.49     4257.38    150.87 o 
   7   2  12      499.38      710.65     97.04 o 
   8   2  12      129.91      203.37     85.08 o 
   9   2  12      613.22      667.09    120.06 o 
  10   2  12     7514.52     7354.95    268.34 o 
  11   2  12       44.10       90.64    111.60 o 
  12   2  12     2473.25     2567.58    227.89 o 
  13   2  12       10.60      185.67    133.71 o 
  14   2  12      390.43      502.16    159.33 o 
  15   2  12       16.02      -34.58    158.94 o 
  16   2  12     1473.57     1476.45    267.68 o 
   1   3  12    17956.97    16549.94    291.09 o 
   2   3  12     5984.84     5414.41    156.23 o 
   3   3  12    14466.67    14317.60    248.89 o 
   4   3  12     3279.61     3433.70    130.42 o 
   5   3  12     9432.62     9556.50    204.25 o 
   6   3  12        0.01       36.80     62.00 o 
   7   3  12       30.13       81.56     73.71 o 
   8   3  12       12.69       25.18     81.17 o 
   9   3  12     1599.44     1844.99    176.57 o 
  10   3  12       52.07      125.70    106.95 o 
  11   3  12     7586.52     6614.51    272.20 o 
  12   3  12      224.43      210.20    129.37 o 
  13   3  12     1445.21     1492.41    217.83 o 
  14   3  12       21.49       76.22    136.06 o 
  15   3  12     1320.70     1261.63    232.50 o 
   0   4  12     8051.78     7653.71    295.50 o 
   1   4  12      226.41      209.05     76.78 o 
   2   4  12    16259.10    14788.13    275.60 o 
   3   4  12     3262.79     3216.09    146.47 o 
   4   4  12    15369.20    14951.62    288.54 o 
   5   4  12     1387.36     1634.55    124.30 o 
   6   4  12     3451.80     3327.87    146.72 o 
   7   4  12       12.11       81.23     85.06 o 
   8   4  12      526.49      619.28    122.77 o 
   9   4  12        1.34      -50.75     88.81 o 
  10   4  12     3952.32     3803.69    212.83 o 
  11   4  12        7.48       22.42    108.25 o 
  12   4  12     4417.66     4140.97    252.37 o 
  13   4  12       11.34       13.08    125.04 o 
  14   4  12     1791.51     1662.83    250.93 o 
  15   4  12        1.78      -14.40    151.52 o 
   1   5  12     2155.21     2197.97    133.39 o 
   2   5  12       71.37       61.97     78.01 o 
   3   5  12    14402.30    13530.58    281.94 o 
   4   5  12        4.13       25.37     65.25 o 
   5   5  12     7569.47     6959.73    202.64 o 
   6   5  12      246.17      359.86     98.49 o 
   7   5  12     1348.71     1538.30    166.08 o 
   8   5  12       29.61       72.10     93.59 o 
   9   5  12     3202.12     2964.34    197.05 o 
  10   5  12      141.21      155.80    107.91 o 
  11   5  12     5031.01     4738.99    244.79 o 
  12   5  12      195.05      266.47    129.18 o 
  13   5  12     1846.26     1729.53    246.27 o 
  14   5  12        0.29        1.77    142.96 o 
  15   5  12      443.58      610.72    194.46 o 
   0   6  12       45.78      117.85    102.43 o 
   1   6  12      287.83      246.01     88.13 o 
   2   6  12     5524.95     6151.34    229.59 o 
   3   6  12      231.24      174.33     82.82 o 
   4   6  12     9915.93     8460.46    222.40 o 
   5   6  12      373.57      387.10     91.84 o 
   6   6  12     4021.53     4096.13    192.95 o 
   7   6  12      199.75      160.51    103.87 o 
   8   6  12     3612.63     3425.66    200.73 o 
   9   6  12        0.10      160.22    104.23 o 
  10   6  12     5048.42     4500.45    237.71 o 
  11   6  12      555.73      578.18    145.89 o 
  12   6  12     1431.93     1413.84    208.52 o 
  13   6  12      147.25      221.87    142.90 o 
  14   6  12      262.81      380.78    184.66 o 
   1   7  12       31.76      102.61     81.72 o 
   2   7  12      103.93      149.73     93.48 o 
   3   7  12     7079.57     6602.05    252.83 o 
   4   7  12     1046.49     1033.79    143.70 o 
   5   7  12     4818.58     4514.02    235.91 o 
   6   7  12      343.75      275.08    115.60 o 
   7   7  12     4416.94     4061.51    226.02 o 
   8   7  12       14.60       58.28    109.75 o 
   9   7  12     4019.51     4166.58    247.74 o 
  10   7  12       75.34      169.89    121.98 o 
  11   7  12     1409.07     1194.50    197.76 o 
  12   7  12      581.93      552.28    174.00 o 
  13   7  12     1023.17     1194.76    245.59 o 
  14   7  12       25.50       65.15    173.46 o 
   0   8  12      327.38      502.97    159.94 o 
   1   8  12      611.34      741.72    140.22 o 
   2   8  12     3834.70     3482.24    202.42 o 
   3   8  12      220.75      333.16    121.22 o 
   4   8  12     3012.86     3102.63    209.01 o 
   5   8  12      201.78      181.57    129.71 o 
   6   8  12     1289.06     1639.52    214.50 o 
   7   8  12     1190.06      987.81    169.81 o 
   8   8  12     3185.70     3091.39    225.90 o 
   9   8  12      112.78       97.79    124.69 o 
  10   8  12     1901.33     2179.42    239.06 o 
  11   8  12      204.07      286.17    140.65 o 
  12   8  12     1698.01     1865.16    269.26 o 
  13   8  12       60.15       18.35    149.54 o 
   1   9  12     2865.23     2782.35    197.18 o 
   2   9  12      368.46      262.01    116.24 o 
   3   9  12     5453.35     5169.06    247.93 o 
   4   9  12      147.21      211.45    125.30 o 
   5   9  12     1543.69     1371.82    203.74 o 
   6   9  12      855.90      915.03    180.24 o 
   7   9  12     1749.14     1693.17    232.31 o 
   8   9  12        2.57      172.99    130.50 o 
   9   9  12     1177.20     1311.77    217.52 o 
  10   9  12        6.91      127.39    136.92 o 
  11   9  12      930.06     1091.31    237.87 o 
  12   9  12       85.57      122.44    174.95 o 
   0  10  12     3123.53     2926.15    316.35 o 
   1  10  12      205.44      200.60    127.98 o 
   2  10  12     4333.75     4068.08    235.62 o 
   3  10  12      164.78      334.62    128.83 o 
   4  10  12     2295.37     2194.51    240.86 o 
   5  10  12      252.53      226.23    141.23 o 
   6  10  12      653.39      793.08    177.89 o 
   7  10  12      188.82      287.92    151.97 o 
   8  10  12      835.31      813.52    186.17 o 
   9  10  12      154.57      222.31    152.23 o 
  10  10  12      474.05      628.90    206.61 o 
  11  10  12        5.46       70.12    167.74 o 
   1  11  12     2548.95     2702.20    243.08 o 
   2  11  12        0.12       97.74    132.31 o 
   3  11  12     1033.03     1072.14    203.99 o 
   4  11  12       15.96      100.75    136.05 o 
   5  11  12      256.42      476.20    170.49 o 
   6  11  12      289.34      250.91    152.65 o 
   7  11  12      438.42      487.29    173.30 o 
   8  11  12        0.08      121.67    151.23 o 
   9  11  12      275.92      240.99    162.69 o 
  10  11  12        7.55      246.00    178.14 o 
   0  12  12     1102.25     1238.54    309.87 o 
   1  12  12       36.23      -24.43    139.61 o 
   2  12  12      662.54      704.21    185.15 o 
   3  12  12        1.57      178.37    159.98 o 
   4  12  12      185.29      228.76    163.83 o 
   5  12  12       33.77      124.03    146.96 o 
   6  12  12      589.94      661.86    197.81 o 
   7  12  12        0.98      176.02    164.19 o 
   8  12  12      541.65      499.93    180.81 o 
   9  12  12       11.73      116.45    180.26 o 
   1  13  12      477.79      554.67    178.88 o 
   2  13  12       70.14      178.22    167.87 o 
   3  13  12      227.29      278.46    183.03 o 
   4  13  12        8.57      141.22    176.27 o 
   5  13  12      797.58      818.01    218.24 o 
   6  13  12        3.48      117.61    195.04 o 
   7  13  12     1398.35     1397.53    242.95 o 
   0  14  12      521.38      435.15    281.60 o 
   1  14  12      169.41      355.85    176.82 o 
   2  14  12      239.89      326.27    179.09 o 
   3  14  12       94.61      176.83    179.80 o 
   4  14  12      393.69      570.53    215.50 o 
   5  14  12        6.88      -63.51    196.09 o 
   1   1  13        4.51       29.85     47.14 o 
   2   1  13      827.70      851.42     89.20 o 
   3   1  13     1128.04     1445.69     99.69 o 
   4   1  13      164.61      181.11     66.71 o 
   5   1  13     1063.89     1086.16    111.39 o 
   6   1  13     3192.91     3190.36    140.93 o 
   7   1  13       29.11        9.68     66.17 o 
   8   1  13        4.99       92.74     73.85 o 
   9   1  13       55.96      106.99     88.87 o 
  10   1  13     1741.12     1689.49    185.96 o 
  11   1  13      135.34      170.86    119.85 o 
  12   1  13      155.03      237.07    126.22 o 
  13   1  13        2.11      100.35    123.61 o 
  14   1  13      194.93      250.46    135.14 o 
  15   1  13       58.27      215.76    164.42 o 
   0   2  13      470.78      438.22    121.23 o 
   1   2  13      843.45      901.86     78.50 o 
   2   2  13     1188.77     1130.15     89.73 o 
   3   2  13      119.70      136.55     63.54 o 
   4   2  13      633.84      689.09     90.43 o 
   5   2  13     2589.96     2533.42    130.45 o 
   6   2  13      888.49     1099.41    113.49 o 
   7   2  13      392.31      440.50     91.09 o 
   8   2  13      118.98      231.82     90.93 o 
   9   2  13     1878.02     1982.92    178.06 o 
  10   2  13        4.95      111.06    107.60 o 
  11   2  13       84.85      243.62    123.45 o 
  12   2  13        0.35      103.27    130.41 o 
  13   2  13       22.81      105.50    127.59 o 
  14   2  13       78.45      114.50    138.28 o 
  15   2  13      140.02      275.85    163.46 o 
   1   3  13      292.52      372.66     86.06 o 
   2   3  13       77.11       87.69     60.08 o 
   3   3  13        0.02       26.67     54.66 o 
   4   3  13      648.68      637.82     88.53 o 
   5   3  13     1633.94     1420.75    112.34 o 
   6   3  13     3730.00     3489.36    142.93 o 
   7   3  13       46.96      114.99     82.41 o 
   8   3  13      239.84      389.65    108.91 o 
   9   3  13       94.34      207.93    103.99 o 
  10   3  13      855.98      797.65    149.67 o 
  11   3  13       35.44      163.36    109.29 o 
  12   3  13      390.86      436.58    146.80 o 
  13   3  13        1.14      152.99    133.26 o 
  14   3  13      134.08      185.57    147.00 o 
  15   3  13        2.84       76.47    158.92 o 
   0   4  13      518.69      798.06    154.66 o 
   1   4  13        1.74      -11.31     64.77 o 
   2   4  13      140.77      293.98     83.19 o 
   3   4  13     3191.26     2911.08    144.99 o 
   4   4  13        1.77      137.86     71.08 o 
   5   4  13      191.98      203.03     74.83 o 
   6   4  13      309.66      437.01     90.68 o 
   7   4  13     2937.81     2518.83    166.29 o 
   8   4  13      332.99      358.62    109.46 o 
   9   4  13     2296.07     2195.07    187.74 o 
  10   4  13       15.49       54.13    103.42 o 
  11   4  13      350.92      356.82    129.58 o 
  12   4  13        7.78       78.93    128.18 o 
  13   4  13      197.83      380.30    151.32 o 
  14   4  13      118.19      197.91    166.33 o 
  15   4  13        0.39      124.77    166.16 o 
   1   5  13     1106.36     1163.14    126.88 o 
   2   5  13     2231.57     2279.99    138.03 o 
   3   5  13        0.86       40.10     73.97 o 
   4   5  13     3475.96     3370.20    144.11 o 
   5   5  13      750.17      806.99    106.25 o 
   6   5  13      615.94      638.69    118.47 o 
   7   5  13       26.99      115.63     90.04 o 
   8   5  13      293.40      464.32    118.24 o 
   9   5  13      304.46      299.40    116.63 o 
  10   5  13       12.92       42.87    104.93 o 
  11   5  13      119.89      254.51    121.99 o 
  12   5  13     1657.51     1875.77    212.65 o 
  13   5  13      335.01      415.17    159.34 o 
  14   5  13        3.66       58.13    150.06 o 
  15   5  13       43.95      137.54    255.21 o 
   0   6  13      366.10      305.67    133.23 o 
   1   6  13     1258.75     1420.34    140.92 o 
   2   6  13      281.27      239.61     99.96 o 
   3   6  13     8081.77     7152.29    231.14 o 
   4   6  13       50.90       96.73     86.68 o 
   5   6  13        3.01      -43.08     79.85 o 
   6   6  13      351.26      332.38    115.33 o 
   7   6  13      637.47      750.51    145.50 o 
   8   6  13       42.39      129.59    108.79 o 
   9   6  13      357.29      448.88    140.86 o 
  10   6  13        5.15      166.95    124.29 o 
  11   6  13      453.61      568.95    162.91 o 
  12   6  13        0.16      255.31    143.44 o 
  13   6  13      218.58      107.51    167.76 o 
  14   6  13       52.42      104.03    182.90 o 
   1   7  13      794.38      772.96    121.79 o 
   2   7  13     2251.24     2122.93    177.77 o 
   3   7  13       10.33        5.24     96.18 o 
   4   7  13      112.05      108.77    103.37 o 
   5   7  13        0.24       56.45    124.51 o 
   6   7  13     2043.97     2087.41    202.52 o 
   7   7  13      134.90      126.08    110.27 o 
   8   7  13      175.17      267.19    120.62 o 
   9   7  13       98.58      170.51    122.89 o 
  10   7  13      442.38      451.64    141.22 o 
  11   7  13       81.03      272.87    139.31 o 
  12   7  13       60.41      169.01    150.74 o 
  13   7  13       54.98       66.35    164.38 o 
  14   7  13        5.74       94.80    216.41 o 
   0   8  13       12.02       75.37    128.45 o 
   1   8  13      135.50       81.75    102.21 o 
   2   8  13       48.02       77.79    101.95 o 
   3   8  13      220.66      317.29    122.00 o 
   4   8  13       64.37       30.82    103.80 o 
   5   8  13     3943.78     3207.46    228.23 o 
   6   8  13        4.93       35.39    117.31 o 
   7   8  13       47.64       72.02    118.50 o 
   8   8  13      407.37      288.71    145.89 o 
   9   8  13      536.85      659.88    173.63 o 
  10   8  13        8.60       86.50    133.46 o 
  11   8  13      189.37      417.30    154.85 o 
  12   8  13       14.45      167.35    172.08 o 
  13   8  13        0.01      164.03    165.62 o 
   1   9  13        5.27       59.59    115.95 o 
   2   9  13      605.67      582.15    137.71 o 
   3   9  13       12.27      104.68    110.06 o 
   4   9  13     1478.05     1461.22    207.99 o 
   5   9  13        2.00       91.71    129.74 o 
   6   9  13     1030.75      851.55    176.35 o 
   7   9  13      280.32      298.41    144.02 o 
   8   9  13       17.38      155.67    133.16 o 
   9   9  13       12.11       10.24    132.89 o 
  10   9  13      321.59      450.75    171.01 o 
  11   9  13        2.36       20.30    166.22 o 
  12   9  13       67.88       72.69    161.63 o 
   0  10  13       18.56       71.17    186.53 o 
   1  10  13     1631.58     1608.57    216.89 o 
   2  10  13       29.87      133.26    126.82 o 
   3  10  13      193.82      194.73    126.06 o 
   4  10  13       41.23       82.25    125.64 o 
   5  10  13      559.62      531.73    160.27 o 
   6  10  13       98.58      214.74    142.30 o 
   7  10  13        9.61       16.67    133.46 o 
   8  10  13        1.38       21.96    138.82 o 
   9  10  13       71.96       64.82    146.05 o 
  10  10  13       39.11      124.89    158.76 o 
  11  10  13       21.26       74.74    170.11 o 
   1  11  13        4.53      147.29    134.97 o 
   2  11  13     1805.40     1600.01    223.53 o 
   3  11  13       88.06       59.78    148.87 o 
   4  11  13       22.16       65.50    132.65 o 
   5  11  13       22.35      105.24    141.60 o 
   6  11  13       20.94      121.36    149.37 o 
   7  11  13        0.73      143.90    153.60 o 
   8  11  13       41.75      136.46    161.05 o 
   9  11  13       25.20        6.84    156.25 o 
  10  11  13        2.16       76.39    163.67 o 
   0  12  13      126.86      158.19    208.27 o 
   1  12  13      629.53      694.10    180.80 o 
   2  12  13        1.44      -10.28    138.99 o 
   3  12  13      134.61      137.34    156.80 o 
   4  12  13        6.11      127.25    151.32 o 
   5  12  13       45.81      -46.15    145.79 o 
   6  12  13        7.40      216.47    154.49 o 
   7  12  13       30.30      197.99    167.33 o 
   8  12  13        0.08      191.27    167.22 o 
   9  12  13       11.06      310.56    352.18 o 
   1  13  13       54.80       64.32    155.63 o 
   2  13  13      589.45      505.42    191.89 o 
   3  13  13        3.88      114.20    169.15 o 
   4  13  13       19.50       84.13    163.94 o 
   5  13  13        0.16      166.17    174.76 o 
   6  13  13       27.47      198.62    182.93 o 
   7  13  13        0.83      286.18    194.29 o 
   0  14  13       17.03       86.68    212.60 o 
   1  14  13       74.19       84.62    179.44 o 
   2  14  13        7.12       86.66    186.39 o 
   3  14  13        4.39      118.78    184.73 o 
   4  14  13        2.84      267.19    193.14 o 
   0   0  14      834.69     1031.12    193.38 o 
   1   0  14      380.90      468.75    106.39 o 
   2   0  14     3773.74     4085.06    199.31 o 
   3   0  14     2298.65     2469.00    168.08 o 
   4   0  14    31355.46    33062.70    548.94 o 
   5   0  14     1082.87     1083.76    164.59 o 
   6   0  14    10009.53     9267.37    320.94 o 
   7   0  14       18.45      -65.70    119.00 o 
   8   0  14      147.09      214.95    115.26 o 
   9   0  14     3468.25     3131.34    269.86 o 
  10   0  14    15347.72    14154.63    523.71 o 
  11   0  14        4.98      111.55    154.16 o 
  12   0  14     3236.79     3034.18    337.90 o 
  13   0  14      375.06      558.56    239.48 o 
  14   0  14       93.71      248.60    223.46 o 
  15   0  14      103.77      269.20    228.02 o 
   1   1  14     1549.30     1565.28    100.25 o 
   2   1  14     1909.22     1918.03    105.67 o 
   3   1  14    10075.15     9311.87    205.68 o 
   4   1  14     4367.33     4173.48    151.20 o 
   5   1  14    26121.86    25361.29    351.65 o 
   6   1  14     1362.91     1444.77    134.85 o 
   7   1  14     1005.79     1085.56    121.56 o 
   8   1  14      333.20      378.39    103.04 o 
   9   1  14     6047.85     5717.29    219.98 o 
  10   1  14      756.76      724.94    142.07 o 
  11   1  14     8311.47     7803.44    316.03 o 
  12   1  14      529.25      654.68    157.03 o 
  13   1  14      699.05      739.01    173.39 o 
  14   1  14       40.45      -13.48    138.30 o 
  15   1  14      312.19      559.92    182.87 o 
   0   2  14      108.06       78.51    101.16 o 
   1   2  14     1505.95     1753.10     97.07 o 
   2   2  14     6356.47     6296.39    163.90 o 
   3   2  14     4555.87     5114.41    162.41 o 
   4   2  14    17668.52    17721.91    284.38 o 
   5   2  14        0.08       10.79     65.77 o 
   6   2  14     6737.36     6713.88    202.96 o 
   7   2  14      113.58       33.57     74.92 o 
   8   2  14      692.85     1001.81    133.73 o 
   9   2  14     1244.25     1404.64    168.45 o 
  10   2  14     6018.78     5648.52    248.84 o 
  11   2  14      176.90      147.87    118.17 o 
  12   2  14     2987.90     3091.23    259.91 o 
  13   2  14       56.67      181.77    137.37 o 
  14   2  14      574.05      525.93    173.74 o 
  15   2  14       24.47      167.66    160.31 o 
   1   3  14     5274.77     5038.14    181.74 o 
   2   3  14     1053.91     1069.45    106.93 o 
   3   3  14    15206.22    14258.22    240.84 o 
   4   3  14      276.42      216.79     70.67 o 
   5   3  14     7377.14     7014.57    190.08 o 
   6   3  14      290.72      400.52     86.18 o 
   7   3  14       35.85      117.00     90.07 o 
   8   3  14      639.68      823.67    134.56 o 
   9   3  14     1301.17     1367.70    170.28 o 
  10   3  14      330.35      403.90    123.47 o 
  11   3  14     4736.73     4571.61    254.06 o 
  12   3  14        0.82      128.97    132.27 o 
  13   3  14     2098.37     2392.07    249.27 o 
  14   3  14       25.39      102.92    146.17 o 
  15   3  14     1094.98     1214.61    238.76 o 
   0   4  14     5700.07     5659.07    279.26 o 
   1   4  14     2378.35     2519.46    145.46 o 
   2   4  14    16600.29    16823.99    322.04 o 
   3   4  14      235.65      286.45     82.74 o 
   4   4  14    15614.22    14473.07    283.56 o 
   5   4  14     1460.40     1409.35    134.47 o 
   6   4  14       76.83      109.17     84.35 o 
   7   4  14      288.23      325.06    105.16 o 
   8   4  14       23.14      105.48     96.60 o 
   9   4  14      685.62      642.22    137.23 o 
  10   4  14     3128.84     3395.57    207.44 o 
  11   4  14       32.40       65.40    111.85 o 
  12   4  14     3038.23     2800.40    249.34 o 
  13   4  14        4.80       -4.33    131.13 o 
  14   4  14     1750.39     1629.61    234.91 o 
  15   4  14       21.66      198.45    166.39 o 
   1   5  14     5539.16     5677.99    201.18 o 
   2   5  14     1970.49     2166.69    153.43 o 
   3   5  14    13954.01    13620.05    292.57 o 
   4   5  14      345.76      444.20    103.42 o 
   5   5  14     4940.75     4275.44    199.39 o 
   6   5  14      371.72      441.62    118.45 o 
   7   5  14     1158.56      984.92    142.10 o 
   8   5  14      642.01      587.86    131.98 o 
   9   5  14     3341.97     3115.32    195.06 o 
  10   5  14        1.84      129.82    115.46 o 
  11   5  14     2272.72     2282.97    218.79 o 
  12   5  14       20.42      183.33    130.85 o 
  13   5  14     2184.64     2340.54    292.37 o 
  14   5  14       59.19       95.10    176.12 o 
   0   6  14      695.57      611.04    158.27 o 
   1   6  14     1456.84     1446.31    142.79 o 
   2   6  14     3877.83     3482.30    194.74 o 
   3   6  14      466.29      547.94    128.29 o 
   4   6  14     3491.03     3507.59    200.16 o 
   5   6  14        1.33       48.33    101.48 o 
   6   6  14     6170.94     5409.32    248.49 o 
   7   6  14      765.63      768.84    148.93 o 
   8   6  14     6399.53     5955.98    274.88 o 
   9   6  14      145.36      273.10    127.74 o 
  10   6  14     3117.24     2949.77    229.62 o 
  11   6  14       57.10      181.38    140.13 o 
  12   6  14     1655.36     1738.54    235.45 o 
  13   6  14       61.06      405.45    185.20 o 
  14   6  14      261.49      319.53    196.98 o 
   1   7  14      250.52      185.10    106.53 o 
   2   7  14     1539.73     1367.83    173.10 o 
   3   7  14     4555.68     4371.36    221.89 o 
   4   7  14       90.78       61.49    108.77 o 
   5   7  14     4481.05     4035.40    281.00 o 
   6   7  14      203.03      234.60    130.09 o 
   7   7  14     5280.58     5118.08    280.11 o 
   8   7  14       39.65      114.45    127.43 o 
   9   7  14     4133.84     3731.99    238.58 o 
  10   7  14       12.59       67.98    127.66 o 
  11   7  14     1195.09     1403.65    216.51 o 
  12   7  14        8.47       97.69    143.81 o 
  13   7  14      631.85      722.13    203.81 o 
   0   8  14     1624.28     1460.23    284.68 o 
   1   8  14      253.84      358.19    122.11 o 
   2   8  14     4362.84     4015.75    318.76 o 
   3   8  14      184.32       81.96    109.95 o 
   4   8  14     2449.12     2281.58    208.26 o 
   5   8  14        2.14      160.65    128.97 o 
   6   8  14     1687.85     1911.53    229.37 o 
   7   8  14      174.99      172.98    135.68 o 
   8   8  14     2761.59     2744.06    245.64 o 
   9   8  14        0.74       96.52    138.29 o 
  10   8  14     1149.40     1177.74    215.57 o 
  11   8  14       61.65      247.24    166.08 o 
  12   8  14     1287.84     1054.39    241.00 o 
  13   8  14       46.86      204.57    219.47 o 
   1   9  14     4198.16     3825.62    249.35 o 
   2   9  14       49.07       63.27    107.89 o 
   3   9  14     3740.07     3584.33    223.88 o 
   4   9  14       56.94       56.03    124.71 o 
   5   9  14     1282.78     1239.89    204.74 o 
   6   9  14       83.48       11.18    135.87 o 
   7   9  14     1255.84     1182.34    213.39 o 
   8   9  14       25.85       14.70    138.16 o 
   9   9  14      633.07      705.00    197.60 o 
  10   9  14       52.15       48.47    142.81 o 
  11   9  14      637.02      625.37    207.15 o 
  12   9  14       11.61      176.38    177.38 o 
   0  10  14     1987.58     2264.67    333.74 o 
   1  10  14       10.98       19.05    120.56 o 
   2  10  14     2640.94     2523.34    249.44 o 
   3  10  14        1.93       52.82    123.89 o 
   4  10  14     1389.01     1281.78    209.53 o 
   5  10  14       92.84      137.18    134.44 o 
   6  10  14      991.27      977.90    212.48 o 
   7  10  14      141.47      267.16    149.84 o 
   8  10  14      409.71      442.91    168.12 o 
   9  10  14        9.74      -46.70    144.62 o 
  10  10  14      166.61      233.53    161.30 o 
  11  10  14       17.10      129.38    173.04 o 
   1  11  14     2422.86     2539.69    264.88 o 
   2  11  14        0.19       88.20    139.30 o 
   3  11  14      834.19      912.90    205.60 o 
   4  11  14        0.06       69.71    144.71 o 
   5  11  14      301.76      522.97    173.21 o 
   6  11  14       19.45       45.50    143.86 o 
   7  11  14      375.54      502.73    194.30 o 
   8  11  14        2.87      -20.27    160.24 o 
   9  11  14      325.87      364.25    175.51 o 
  10  11  14        3.85      294.95    277.11 o 
   0  12  14     1166.59     1084.50    304.69 o 
   1  12  14       22.49      128.31    148.15 o 
   2  12  14      849.24     1045.58    225.14 o 
   3  12  14       19.28       95.85    166.71 o 
   4  12  14      359.62      402.00    183.61 o 
   5  12  14        0.16       95.71    163.25 o 
   6  12  14      697.92      625.50    195.16 o 
   7  12  14        8.90      126.07    179.84 o 
   8  12  14      569.16      705.33    210.60 o 
   1  13  14      255.94      268.36    170.36 o 
   2  13  14        9.91      209.04    186.63 o 
   3  13  14      216.25      508.20    200.23 o 
   4  13  14       49.04      269.45    176.91 o 
   5  13  14      932.16      910.49    230.27 o 
   6  13  14       41.12       86.35    184.51 o 
   0  14  14      406.46      438.81    273.26 o 
   1  14  14        2.40       15.39    177.02 o 
   2  14  14      153.26      201.14    187.13 o 
   3  14  14       44.95       76.91    346.80 o 
   1   1  15      102.01      166.12     63.07 o 
   2   1  15        4.93       17.14     55.70 o 
   3   1  15        6.20      -18.04     60.19 o 
   4   1  15     1986.71     1794.13    120.78 o 
   5   1  15      540.19      793.82    106.09 o 
   6   1  15      168.44      225.96     82.13 o 
   7   1  15       22.53      102.12     81.48 o 
   8   1  15      293.29      394.45    103.92 o 
   9   1  15       50.69      139.74     99.76 o 
  10   1  15      351.63      277.18    125.87 o 
  11   1  15       53.66       85.14    120.31 o 
  12   1  15      205.94      176.19    130.08 o 
  13   1  15        1.72      197.72    145.14 o 
  14   1  15        0.29       30.25    144.01 o 
  15   1  15       21.37      118.12    167.74 o 
   0   2  15       54.10      211.00    114.22 o 
   1   2  15       31.26       73.67     55.85 o 
   2   2  15      169.67       93.92     61.67 o 
   3   2  15     1268.87     1316.32    115.46 o 
   4   2  15      351.92      384.91     83.50 o 
   5   2  15     2382.16     2333.25    131.35 o 
   6   2  15      169.16      200.29     80.15 o 
   7   2  15       15.68      -39.99     71.09 o 
   8   2  15      711.36      691.06    129.49 o 
   9   2  15      112.10      246.04    108.69 o 
  10   2  15      979.41      996.57    168.66 o 
  11   2  15      306.86      306.13    137.99 o 
  12   2  15       31.96      117.32    130.22 o 
  13   2  15      166.28      251.35    143.92 o 
  14   2  15       27.07      227.57    144.36 o 
  15   2  15        1.35      219.60    165.73 o 
   1   3  15      653.10      964.71    122.63 o 
   2   3  15        7.03      105.61     67.98 o 
   3   3  15      245.80      288.79     75.40 o 
   4   3  15     2879.56     2865.48    132.70 o 
   5   3  15     2448.29     2171.14    129.25 o 
   6   3  15        7.92       52.62     80.09 o 
   7   3  15     3578.03     3374.27    184.98 o 
   8   3  15       78.74      157.45    100.31 o 
   9   3  15       24.42      130.95    106.29 o 
  10   3  15       21.96       80.72    102.98 o 
  11   3  15      658.78      735.14    159.70 o 
  12   3  15       34.83      136.92    133.50 o 
  13   3  15      221.77      428.09    162.06 o 
  14   3  15        2.33      -63.84    143.17 o 
  15   3  15        7.21      -19.74    155.71 o 
   0   4  15      180.43      183.91    124.51 o 
   1   4  15     1052.60      967.89    129.41 o 
   2   4  15     2313.36     2235.13    150.10 o 
   3   4  15      208.89      265.14     82.19 o 
   4   4  15      793.88     1017.02    142.39 o 
   5   4  15        5.91        7.86     72.28 o 
   6   4  15        5.57       94.37     88.51 o 
   7   4  15        0.97      158.82     92.93 o 
   8   4  15     2778.90     2476.40    185.04 o 
   9   4  15       16.21      110.65    102.23 o 
  10   4  15      471.89      639.59    142.28 o 
  11   4  15        0.21       43.76    116.61 o 
  12   4  15        4.15       99.17    135.13 o 
  13   4  15      250.73      345.39    155.31 o 
  14   4  15      108.93       95.66    160.98 o 
   1   5  15      136.17      204.26     90.82 o 
   2   5  15     2313.87     2235.22    157.98 o 
   3   5  15       78.46      135.41     99.99 o 
   4   5  15      591.17      533.83    135.82 o 
   5   5  15     2455.22     2494.18    171.07 o 
   6   5  15      240.68      194.33    115.10 o 
   7   5  15      840.58      837.09    149.49 o 
   8   5  15      377.83      461.77    130.75 o 
   9   5  15       39.17      -31.43    106.99 o 
  10   5  15      311.08      440.54    142.31 o 
  11   5  15      662.74      730.70    172.67 o 
  12   5  15     1150.59     1016.18    207.58 o 
  13   5  15      366.38      467.37    199.72 o 
  14   5  15      150.43       47.11    189.83 o 
   0   6  15       34.02       49.43    119.67 o 
   1   6  15      570.46      895.89    128.86 o 
   2   6  15      199.57      226.28    105.40 o 
   3   6  15     1979.66     1897.25    188.28 o 
   4   6  15     1302.63     1371.83    175.95 o 
   5   6  15      773.47      742.98    161.40 o 
   6   6  15      320.54      257.94    134.48 o 
   7   6  15        0.29       39.34    117.12 o 
   8   6  15     1112.19     1115.38    175.84 o 
   9   6  15       76.64      180.03    121.20 o 
  10   6  15      529.80      761.94    167.15 o 
  11   6  15      307.39      412.60    152.53 o 
  12   6  15        7.36      203.08    143.38 o 
  13   6  15      497.36      514.15    191.83 o 
   1   7  15      196.78      132.58    102.45 o 
   2   7  15      235.39      189.74    106.54 o 
   3   7  15       68.08      103.71    106.87 o 
   4   7  15      109.01      128.23    110.66 o 
   5   7  15      264.65      223.98    144.82 o 
   6   7  15      852.71      574.36    164.52 o 
   7   7  15     1895.16     1765.02    235.50 o 
   8   7  15        0.01       16.95    124.56 o 
   9   7  15        0.34      129.00    138.94 o 
  10   7  15      327.24      358.43    164.62 o 
  11   7  15      357.99      380.25    172.57 o 
  12   7  15       91.54      132.54    165.05 o 
  13   7  15       36.71      231.35    210.11 o 
   0   8  15     1514.23     1628.80    299.12 o 
   1   8  15      279.13      244.85    119.97 o 
   2   8  15       71.05      194.69    114.75 o 
   3   8  15     1335.77     1532.57    182.31 o 
   4   8  15       58.19       11.58    117.95 o 
   5   8  15     2203.30     1929.91    231.07 o 
   6   8  15      288.17      343.10    160.61 o 
   7   8  15       71.71       84.14    133.10 o 
   8   8  15      461.36      253.61    152.25 o 
   9   8  15      910.77      823.24    195.19 o 
  10   8  15       30.72       60.26    138.60 o 
  11   8  15      155.01      305.37    167.10 o 
  12   8  15        0.03       99.31    171.79 o 
   1   9  15      631.93      632.98    158.98 o 
   2   9  15       18.71       47.72    118.28 o 
   3   9  15      286.31      265.63    120.14 o 
   4   9  15      203.46      272.58    139.35 o 
   5   9  15        0.21       53.05    126.48 o 
   6   9  15      566.49      755.73    181.49 o 
   7   9  15      152.99       73.44    136.30 o 
   8   9  15       25.50      118.01    148.69 o 
   9   9  15        6.12       99.37    152.27 o 
  10   9  15      349.73      404.96    178.65 o 
  11   9  15        3.32      221.74    171.23 o 
   0  10  15     1348.63     1307.11    297.07 o 
   1  10  15      236.11      146.56    141.18 o 
   2  10  15      123.70      168.70    125.37 o 
   3  10  15      290.95      306.87    157.73 o 
   4  10  15      504.89      323.97    156.44 o 
   5  10  15       74.18       24.06    129.23 o 
   6  10  15      108.56       97.31    145.84 o 
   7  10  15       30.46       53.19    158.09 o 
   8  10  15       30.25       21.23    138.99 o 
   9  10  15      160.30      214.08    162.89 o 
  10  10  15       13.57      117.75    151.13 o 
   1  11  15      258.47      176.24    143.60 o 
   2  11  15      215.85      392.11    159.29 o 
   3  11  15      476.93      526.95    182.73 o 
   4  11  15       34.05       48.42    146.33 o 
   5  11  15       34.37      175.45    153.92 o 
   6  11  15       16.01       38.67    144.34 o 
   7  11  15       34.45       -0.93    153.45 o 
   8  11  15       38.11      149.11    157.99 o 
   9  11  15        0.46      110.53    157.78 o 
   0  12  15      470.57      373.23    253.29 o 
   1  12  15      158.64      254.60    157.43 o 
   2  12  15       26.95      308.21    180.37 o 
   3  12  15      358.04      476.11    191.42 o 
   4  12  15        1.05       80.19    167.66 o 
   5  12  15        3.43        1.96    161.73 o 
   6  12  15      226.61      276.45    179.00 o 
   7  12  15       16.93      364.22    181.02 o 
   8  12  15       29.42       70.17    473.91 o 
   1  13  15      251.61      407.96    196.21 o 
   2  13  15      207.13      420.45    191.92 o 
   3  13  15       40.59      265.22    176.96 o 
   4  13  15       44.84      206.92    174.24 o 
   5  13  15        0.37      118.41    178.66 o 
   0  14  15      122.88      451.96    548.76 o 
   1  14  15        4.19      424.61    603.45 o 
   0   0  16      571.45      758.81    190.14 o 
   1   0  16      195.74      198.98    104.97 o 
   2   0  16    17525.39    17145.08    437.54 o 
   3   0  16      629.06      765.72    139.86 o 
   4   0  16     7319.51     6564.97    273.25 o 
   5   0  16     2645.79     2602.65    197.63 o 
   6   0  16     7066.97     7321.42    303.94 o 
   7   0  16       62.61      152.89    122.79 o 
   8   0  16    12462.40    11401.99    393.36 o 
   9   0  16     1968.85     1758.31    283.62 o 
  10   0  16     1070.00     1138.47    234.40 o 
  11   0  16       36.22       44.23    172.66 o 
  12   0  16     1828.25     2372.39    367.36 o 
  13   0  16      293.75      437.39    237.58 o 
  14   0  16       27.66      141.61    233.77 o 
  15   0  16       86.21      160.00    239.90 o 
   1   1  16     8145.45     8553.46    203.13 o 
   2   1  16      894.80      953.52    109.14 o 
   3   1  16    20852.49    20408.30    318.06 o 
   4   1  16      452.56      493.59     90.33 o 
   5   1  16     3105.04     2858.56    144.21 o 
   6   1  16     1300.21     1374.81    136.94 o 
   7   1  16     9511.26     9568.44    248.63 o 
   8   1  16      392.39      471.47    117.95 o 
   9   1  16     5417.17     4853.03    227.81 o 
  10   1  16      607.40      724.15    154.08 o 
  11   1  16     1107.85     1146.33    184.37 o 
  12   1  16      569.15      803.71    177.08 o 
  13   1  16     1228.24     1412.60    233.71 o 
  14   1  16        5.35       22.18    146.52 o 
  15   1  16        1.15      197.67    170.61 o 
   0   2  16     3310.12     3396.66    185.19 o 
   1   2  16      593.30      549.66     84.65 o 
   2   2  16    22310.83    20909.47    307.70 o 
   3   2  16     1570.76     1566.13    126.43 o 
   4   2  16    18458.85    18566.89    309.31 o 
   5   2  16     1104.92     1106.42    119.63 o 
   6   2  16     2382.50     2538.56    141.61 o 
   7   2  16      158.67      282.74     99.60 o 
   8   2  16     5164.82     5030.81    226.52 o 
   9   2  16      464.94      648.82    137.08 o 
  10   2  16     1527.68     1490.00    195.33 o 
  11   2  16      438.81      603.10    154.78 o 
  12   2  16     1672.09     1673.16    225.00 o 
  13   2  16      272.81      367.21    156.27 o 
  14   2  16      555.20      694.32    190.30 o 
   1   3  16    17524.52    16888.97    340.17 o 
   2   3  16     2725.84     3039.16    145.73 o 
   3   3  16    17772.20    17225.38    330.85 o 
   4   3  16        6.65       19.74     68.85 o 
   5   3  16     2984.72     3102.63    158.94 o 
   6   3  16      627.21      669.09    114.48 o 
   7   3  16     2029.29     2026.19    180.95 o 
   8   3  16      221.31      214.75    106.92 o 
   9   3  16      978.92     1120.87    161.76 o 
  10   3  16       11.32       55.77    109.08 o 
  11   3  16     1017.67     1090.17    186.36 o 
  12   3  16      552.73      632.35    168.39 o 
  13   3  16     1693.86     1916.94    243.25 o 
  14   3  16       36.04       71.34    147.52 o 
   0   4  16    17430.65    17102.99    494.59 o 
   1   4  16      976.96      961.91    135.25 o 
   2   4  16    22978.78    21591.99    389.06 o 
   3   4  16       43.62      124.92     93.24 o 
   4   4  16     7652.12     7241.66    248.12 o 
   5   4  16      842.77      830.59    130.49 o 
   6   4  16      375.80      409.98    122.03 o 
   7   4  16       41.85       45.58    105.38 o 
   8   4  16      461.19      706.21    143.00 o 
   9   4  16      456.10      417.24    137.45 o 
  10   4  16      885.71      890.92    171.40 o 
  11   4  16        0.36      112.60    138.41 o 
  12   4  16     1365.28     1471.96    234.47 o 
  13   4  16      156.58      383.54    172.06 o 
  14   4  16      918.61     1258.63    243.11 o 
   1   5  16     7962.81     7619.52    244.85 o 
   2   5  16     1040.26     1117.87    142.32 o 
   3   5  16    10021.39     9331.82    301.92 o 
   4   5  16      298.48      348.94    117.69 o 
   5   5  16     6664.34     6297.15    258.63 o 
   6   5  16       45.02      173.57    117.70 o 
   7   5  16     1130.13     1265.10    185.21 o 
   8   5  16       96.99      162.80    113.14 o 
   9   5  16     1017.59     1110.42    176.64 o 
  10   5  16      148.46      197.00    138.75 o 
  11   5  16     1667.01     1807.70    231.86 o 
  12   5  16       74.24      182.28    159.80 o 
  13   5  16      674.26      899.42    214.32 o 
  14   5  16       19.50      328.42    184.13 o 
   0   6  16     3575.78     3507.77    259.60 o 
   1   6  16      582.68      564.46    126.35 o 
   2   6  16     1650.98     2156.11    183.36 o 
   3   6  16     1220.18      906.56    155.99 o 
   4   6  16     6951.38     6377.24    265.84 o 
   5   6  16      952.43      980.97    180.85 o 
   6   6  16     7343.00     6786.67    311.11 o 
   7   6  16        2.39      205.16    135.66 o 
   8   6  16     2606.60     2776.96    249.25 o 
   9   6  16       21.41        7.15    129.39 o 
  10   6  16     3966.95     3729.32    268.60 o 
  11   6  16        0.61       64.21    148.95 o 
  12   6  16      652.31      859.39    204.52 o 
  13   6  16       46.07      278.32    191.10 o 
   1   7  16     1842.01     1930.44    192.39 o 
   2   7  16      361.95      354.89    121.49 o 
   3   7  16     2401.54     2558.85    212.27 o 
   4   7  16      399.53      494.01    136.99 o 
   5   7  16    11993.83    11382.82    425.13 o 
   6   7  16      191.50      150.01    129.25 o 
   7   7  16     3119.05     2839.98    270.90 o 
   8   7  16       95.10      103.96    133.25 o 
   9   7  16     2646.80     2731.82    263.91 o 
  10   7  16       44.10       88.58    152.78 o 
  11   7  16     1807.54     1721.27    258.93 o 
  12   7  16        5.61      115.00    162.26 o 
  13   7  16       11.84     -157.97    472.83 o 
   0   8  16     8310.61     7539.26    464.51 o 
   1   8  16        8.80      -15.49    115.35 o 
   2   8  16     1984.11     1928.09    194.50 o 
   3   8  16      209.95      131.12    117.56 o 
   4   8  16     3677.32     3841.55    251.45 o 
   5   8  16      245.57      309.57    144.36 o 
   6   8  16     4938.09     4509.55    281.50 o 
   7   8  16        0.28      111.68    146.18 o 
   8   8  16      371.27      360.64    156.76 o 
   9   8  16      116.99      181.55    150.99 o 
  10   8  16     1526.13     1384.61    236.81 o 
  11   8  16       51.38      -23.85    165.36 o 
  12   8  16      510.23      568.27    205.42 o 
   1   9  16     5192.81     4335.75    270.06 o 
   2   9  16      327.15      416.52    152.16 o 
   3   9  16     1536.40     1779.50    210.83 o 
   4   9  16        4.30      -65.78    119.02 o 
   5   9  16     3069.51     2819.91    256.77 o 
   6   9  16        3.74      190.14    143.74 o 
   7   9  16      122.97      175.55    162.07 o 
   8   9  16        0.16       23.00    145.08 o 
   9   9  16      295.57      451.91    178.15 o 
  10   9  16       27.44      194.36    157.34 o 
  11   9  16      801.13     1086.80    231.65 o 
   0  10  16     4754.98     4108.61    384.61 o 
   1  10  16       93.66      147.63    134.32 o 
   2  10  16     2087.09     2235.49    250.97 o 
   3  10  16      214.36      156.51    160.28 o 
   4  10  16     2244.11     1916.37    275.82 o 
   5  10  16       20.58       95.52    140.93 o 
   6  10  16      830.08      898.45    203.39 o 
   7  10  16        6.69       15.23    143.78 o 
   8  10  16       23.26       84.95    158.60 o 
   9  10  16       55.64        8.51    155.44 o 
  10  10  16      269.39      240.28    177.65 o 
   1  11  16     3454.27     3147.39    285.92 o 
   2  11  16        0.03      105.95    145.99 o 
   3  11  16     1343.14     1223.55    239.52 o 
   4  11  16        0.09      118.42    151.42 o 
   5  11  16      873.83      815.23    218.38 o 
   6  11  16        0.28       50.13    146.34 o 
   7  11  16      312.15      497.82    180.77 o 
   8  11  16       25.27      105.47    172.86 o 
   9  11  16      441.56      620.13    313.54 o 
   0  12  16     1143.07     1060.64    307.98 o 
   1  12  16       14.09       34.35    146.30 o 
   2  12  16     1161.67     1163.87    241.12 o 
   3  12  16        1.75       -9.09    164.00 o 
   4  12  16      822.29      670.06    214.47 o 
   5  12  16        7.97      139.78    180.26 o 
   6  12  16      605.40      604.38    213.43 o 
   7  12  16        0.26      181.14    180.82 o 
   1  13  16      246.91      305.40    193.22 o 
   2  13  16        5.36       83.55    175.24 o 
   3  13  16      587.68      622.67    217.28 o 
   4  13  16        2.93      -10.98    178.21 o 
   1   1  17      769.66     1011.32    107.73 o 
   2   1  17      182.84      184.16     75.59 o 
   3   1  17      398.75      535.76     93.44 o 
   4   1  17     1733.40     1940.03    130.86 o 
   5   1  17       42.32       45.84     72.88 o 
   6   1  17        0.07      -73.68     73.68 o 
   7   1  17       13.66       59.82     83.82 o 
   8   1  17       53.91      169.53     99.67 o 
   9   1  17      298.42      483.77    141.35 o 
  10   1  17       42.62      198.76    123.45 o 
  11   1  17        6.15      -19.59    113.60 o 
  12   1  17      252.57      432.51    161.83 o 
  13   1  17        1.61      152.63    145.22 o 
  14   1  17        4.07      109.49    161.10 o 
   0   2  17     2389.93     2344.08    168.90 o 
   1   2  17     1122.78     1097.65    106.65 o 
   2   2  17      256.60      208.12     75.31 o 
   3   2  17     2016.30     2171.35    136.57 o 
   4   2  17        0.05        6.14     71.15 o 
   5   2  17     2867.66     2578.15    142.31 o 
   6   2  17      174.62      227.96     89.00 o 
   7   2  17       59.84      135.03     96.42 o 
   8   2  17      636.55      557.15    124.07 o 
   9   2  17       27.11      136.27    102.76 o 
  10   2  17       23.35      124.23    118.56 o 
  11   2  17      682.00      870.45    171.00 o 
  12   2  17        8.96      145.81    136.77 o 
  13   2  17      180.42      434.16    172.17 o 
  14   2  17       48.62       -4.45    155.97 o 
   1   3  17      310.50      386.81    106.44 o 
   2   3  17      249.93      388.44     96.18 o 
   3   3  17      174.43      323.38     92.83 o 
   4   3  17     2463.95     2664.24    154.77 o 
   5   3  17      959.39     1060.64    144.75 o 
   6   3  17        1.02       56.07     89.04 o 
   7   3  17      106.98      170.85    108.29 o 
   8   3  17       39.94       89.24    105.67 o 
   9   3  17      110.42      113.68    106.20 o 
  10   3  17        1.18       46.15    107.06 o 
  11   3  17        0.00      163.25    140.90 o 
  12   3  17      272.72      326.10    168.80 o 
  13   3  17       45.88      130.55    158.48 o 
  14   3  17       70.16      116.52    162.00 o 
   0   4  17     1926.56     1932.59    235.92 o 
   1   4  17     1861.78     2144.80    165.69 o 
   2   4  17      425.69      463.36    112.14 o 
   3   4  17      398.10      454.76    113.69 o 
   4   4  17      225.78      160.14    114.35 o 
   5   4  17       53.14       32.39     94.76 o 
   6   4  17     2481.91     2161.71    189.13 o 
   7   4  17      101.90       91.08    105.15 o 
   8   4  17        5.24       50.84    109.51 o 
   9   4  17      494.46      626.10    151.68 o 
  10   4  17       63.59      119.07    127.92 o 
  11   4  17       52.67      136.28    151.15 o 
  12   4  17       75.04      301.94    166.65 o 
  13   4  17       89.97      243.28    174.49 o 
  14   4  17       11.39       80.43    170.85 o 
   1   5  17       42.92       73.21     90.78 o 
   2   5  17     2124.42     2303.62    195.55 o 
   3   5  17     1764.93     1916.19    195.18 o 
   4   5  17       87.04       66.52    108.15 o 
   5   5  17      147.79      227.03    124.51 o 
   6   5  17      554.77      498.15    149.07 o 
   7   5  17      298.73      281.98    126.80 o 
   8   5  17       63.79       97.02    133.94 o 
   9   5  17       81.83      165.66    134.62 o 
  10   5  17      267.75      321.45    158.30 o 
  11   5  17        0.44       18.45    135.47 o 
  12   5  17      321.18      451.64    198.71 o 
  13   5  17        1.00       27.70    160.25 o 
   0   6  17      967.49     1056.81    215.29 o 
   1   6  17      257.20      303.74    112.09 o 
   2   6  17      434.76      411.89    121.22 o 
   3   6  17      304.18      401.61    127.78 o 
   4   6  17      752.95      723.32    151.47 o 
   5   6  17      263.14      346.45    135.17 o 
   6   6  17      121.78      267.01    136.02 o 
   7   6  17      239.48      225.21    135.92 o 
   8   6  17        0.75      161.43    137.51 o 
   9   6  17      269.66      296.87    149.09 o 
  10   6  17       19.73      143.35    154.36 o 
  11   6  17       54.23       91.38    154.06 o 
  12   6  17        6.74       83.65    174.86 o 
  13   6  17      334.27      579.99    208.15 o 
   1   7  17      737.99      695.80    146.91 o 
   2   7  17       25.90      142.17    113.34 o 
   3   7  17      279.79      186.18    116.62 o 
   4   7  17       19.14       -7.92    120.75 o 
   5   7  17        5.44      101.46    133.34 o 
   6   7  17      606.37      593.00    165.52 o 
   7   7  17      392.08      448.82    157.78 o 
   8   7  17       55.28      217.23    155.95 o 
   9   7  17        6.30       84.41    142.28 o 
  10   7  17       90.69      104.80    150.74 o 
  11   7  17      192.17      245.90    168.69 o 
  12   7  17        9.05      166.96    174.02 o 
   0   8  17     1011.27     1108.32    263.87 o 
   1   8  17      294.28      351.21    141.76 o 
   2   8  17        8.76       48.37    112.66 o 
   3   8  17      710.93      711.73    152.29 o 
   4   8  17       92.31       90.80    129.37 o 
   5   8  17      343.55      366.36    164.41 o 
   6   8  17      212.10      303.48    151.14 o 
   7   8  17       65.29      112.03    139.36 o 
   8   8  17      368.02      334.91    167.12 o 
   9   8  17      329.22      296.81    159.15 o 
  10   8  17      197.73      347.52    175.70 o 
  11   8  17       83.47      191.98    173.66 o 
   1   9  17      728.47      754.93    172.42 o 
   2   9  17      115.31       51.90    128.29 o 
   3   9  17      299.56      372.04    155.75 o 
   4   9  17       37.43      114.01    130.46 o 
   5   9  17      505.14      449.00    159.68 o 
   6   9  17      596.44      535.52    175.59 o 
   7   9  17       81.00       94.37    145.60 o 
   8   9  17        1.44      135.96    161.92 o 
   9   9  17       19.46       50.75    153.26 o 
  10   9  17      178.62      185.43    166.67 o 
   0  10  17      591.72      627.00    242.97 o 
   1  10  17       29.54      108.90    130.94 o 
   2  10  17       74.76       61.44    135.99 o 
   3  10  17        0.11       13.85    146.64 o 
   4  10  17      689.58      528.29    184.66 o 
   5  10  17       90.57      169.12    150.60 o 
   6  10  17       17.18      136.04    142.99 o 
   7  10  17       67.47      191.82    163.56 o 
   8  10  17       98.41      165.44    158.69 o 
   9  10  17       48.73      143.87    169.33 o 
   1  11  17       20.82       20.65    138.93 o 
   2  11  17        1.47      -47.57    148.08 o 
   3  11  17       67.54      -38.70    148.50 o 
   4  11  17      112.90      121.21    160.91 o 
   5  11  17       48.93       79.46    164.03 o 
   6  11  17        2.62      222.46    181.69 o 
   7  11  17      470.75      438.69    181.88 o 
   8  11  17        9.33      -50.52    158.46 o 
   0  12  17        9.87     -100.67    194.03 o 
   1  12  17        7.07      124.76    164.91 o 
   2  12  17        2.85       22.96    163.39 o 
   3  12  17      249.54      217.36    184.15 o 
   4  12  17      123.47       50.33    169.18 o 
   5  12  17       69.02      306.85    187.43 o 
   6  12  17       67.07      145.80    178.20 o 
   1  13  17       48.81      250.97    186.43 o 
   2  13  17        8.66      166.05    188.64 o 
   3  13  17       43.16      131.72    201.57 o 
   0   0  18     1834.24     1898.40    255.01 o 
   1   0  18     4106.73     3648.73    218.25 o 
   2   0  18      795.49     1074.11    170.33 o 
   3   0  18      292.53      389.21    127.25 o 
   4   0  18     7673.25     7796.91    313.86 o 
   5   0  18    13760.06    13189.62    408.82 o 
   6   0  18     6684.61     6085.89    297.06 o 
   7   0  18       62.56       92.44    122.77 o 
   8   0  18     5125.88     4884.86    318.82 o 
   9   0  18        0.21       53.62    146.70 o 
  10   0  18     3929.46     3644.41    354.16 o 
  11   0  18      569.33      622.84    225.91 o 
  12   0  18     2296.31     2339.06    390.70 o 
  13   0  18      167.16      144.42    212.95 o 
  14   0  18      324.68      436.23    259.76 o 
   1   1  18     1655.09     1725.41    130.97 o 
   2   1  18     2379.15     2301.08    135.02 o 
   3   1  18     3821.19     3914.96    161.48 o 
   4   1  18     8118.78     8001.29    224.58 o 
   5   1  18     6228.39     5945.17    201.79 o 
   6   1  18     2065.25     2069.66    152.37 o 
   7   1  18     6717.89     6130.17    216.78 o 
   8   1  18       12.99       44.39    100.93 o 
   9   1  18     3175.54     3210.82    220.48 o 
  10   1  18      121.28      218.25    139.78 o 
  11   1  18     2861.81     2648.93    260.01 o 
  12   1  18       74.54      201.76    147.41 o 
  13   1  18      893.10      997.62    215.38 o 
  14   1  18      312.23      431.77    185.47 o 
   0   2  18     6838.40     6456.62    264.26 o 
   1   2  18     4220.35     4322.53    160.10 o 
   2   2  18     6825.94     7020.47    198.04 o 
   3   2  18      130.81      121.72     75.94 o 
   4   2  18     6210.25     6044.98    196.96 o 
   5   2  18     1310.01     1474.96    139.77 o 
   6   2  18     4301.94     3977.10    186.50 o 
   7   2  18      812.93      820.84    140.07 o 
   8   2  18     2336.47     2471.49    184.31 o 
   9   2  18      312.95      483.83    127.39 o 
  10   2  18     1519.30     1619.08    220.19 o 
  11   2  18       95.53      203.76    139.38 o 
  12   2  18     2011.63     2105.93    242.71 o 
  13   2  18      584.58      683.22    228.02 o 
  14   2  18     1319.89     1342.24    256.51 o 
   1   3  18    15047.93    14202.50    334.38 o 
   2   3  18     6047.51     5021.09    212.35 o 
   3   3  18     9259.34     9018.95    283.12 o 
   4   3  18      181.31      128.28     87.11 o 
   5   3  18     1455.71     1497.05    160.62 o 
   6   3  18     1105.39     1098.76    164.75 o 
   7   3  18     1790.50     2024.65    200.95 o 
   8   3  18       78.85      157.79    117.62 o 
   9   3  18     1599.31     1488.51    210.44 o 
  10   3  18      107.14      112.09    134.43 o 
  11   3  18     1753.64     2154.46    264.50 o 
  12   3  18      893.24      910.70    202.46 o 
  13   3  18     2030.45     1925.06    271.67 o 
   0   4  18     4373.86     4247.05    287.42 o 
   1   4  18       39.12       51.24     93.79 o 
   2   4  18     5349.89     5334.74    221.43 o 
   3   4  18       35.59      132.92    104.23 o 
   4   4  18     3758.87     3772.41    226.43 o 
   5   4  18     1107.75     1231.64    164.14 o 
   6   4  18      651.83      450.18    146.51 o 
   7   4  18      643.16      711.20    155.23 o 
   8   4  18     2074.53     2312.64    234.21 o 
   9   4  18      444.81      403.75    148.65 o 
  10   4  18     1550.78     1760.45    219.74 o 
  11   4  18      203.11      394.06    168.15 o 
  12   4  18     1298.67     1507.21    239.38 o 
  13   4  18      796.73      954.48    222.21 o 
   1   5  18     1514.07     1831.50    171.80 o 
   2   5  18       23.37       71.09    100.11 o 
   3   5  18     2425.65     2397.13    194.19 o 
   4   5  18       66.07       81.29    110.42 o 
   5   5  18     1713.00     2121.71    231.81 o 
   6   5  18     2412.53     2529.64    222.09 o 
   7   5  18     2703.85     2681.87    241.98 o 
   8   5  18       54.84       81.35    131.02 o 
   9   5  18     1732.63     1996.08    264.71 o 
  10   5  18       63.88      109.61    148.02 o 
  11   5  18      960.83     1151.91    231.11 o 
  12   5  18      595.14      803.09    225.08 o 
  13   5  18     1109.51     1517.24    281.71 o 
   0   6  18     6130.34     5906.56    337.38 o 
   1   6  18       97.21      160.11    105.00 o 
   2   6  18     2692.74     2854.72    199.02 o 
   3   6  18      154.73      248.54    122.84 o 
   4   6  18     1594.02     1799.68    207.48 o 
   5   6  18     1172.26     1176.54    194.01 o 
   6   6  18     2642.76     2757.18    238.88 o 
   7   6  18     1329.50     1299.13    211.38 o 
   8   6  18     5357.79     4926.96    293.83 o 
   9   6  18       64.94      181.79    161.30 o 
  10   6  18     2008.03     2173.49    274.68 o 
  11   6  18      253.99      370.65    174.40 o 
  12   6  18      880.32      901.85    236.40 o 
   1   7  18     1693.95     1756.85    211.95 o 
   2   7  18      493.82      576.48    138.39 o 
   3   7  18     2410.11     2782.24    222.82 o 
   4   7  18       28.43       63.41    115.07 o 
   5   7  18     3684.00     3533.60    270.94 o 
   6   7  18     2004.80     1637.34    229.01 o 
   7   7  18     5102.30     4463.23    286.88 o 
   8   7  18       25.28      -37.45    131.91 o 
   9   7  18     2695.23     2218.11    298.89 o 
  10   7  18      150.34      186.79    164.86 o 
  11   7  18     1312.66     1279.15    237.17 o 
  12   7  18      203.33      367.67    203.22 o 
   0   8  18     1371.88     1343.13    297.79 o 
   1   8  18      513.61      413.18    149.39 o 
   2   8  18      745.04      967.96    181.28 o 
   3   8  18      200.58      238.01    126.18 o 
   4   8  18     1217.40     1397.31    215.83 o 
   5   8  18      727.36      655.47    184.33 o 
   6   8  18     2285.31     2092.46    244.04 o 
   7   8  18      261.32      497.36    171.99 o 
   8   8  18     1931.05     2163.08    267.14 o 
   9   8  18      460.30      652.30    197.98 o 
  10   8  18     1167.15     1180.54    225.45 o 
  11   8  18      118.84      268.99    181.98 o 
   1   9  18     2850.22     2796.10    247.56 o 
   2   9  18       86.67      181.40    132.86 o 
   3   9  18      537.46      634.36    181.81 o 
   4   9  18       14.29       69.75    134.25 o 
   5   9  18      361.04      386.52    173.28 o 
   6   9  18      235.21      369.58    164.87 o 
   7   9  18      685.80      945.79    203.71 o 
   8   9  18        0.81      -12.56    143.47 o 
   9   9  18      602.55      848.07    211.45 o 
  10   9  18       51.69       79.50    184.04 o 
   0  10  18     3372.85     3394.65    374.18 o 
   1  10  18        0.30      138.92    142.56 o 
   2  10  18     1788.24     1635.44    262.81 o 
   3  10  18      146.04      -68.22    146.25 o 
   4  10  18      944.57      627.45    189.98 o 
   5  10  18        8.01      123.06    153.91 o 
   6  10  18      479.09      680.66    183.47 o 
   7  10  18       89.13      237.13    169.57 o 
   8  10  18      263.12      543.10    194.93 o 
   9  10  18       92.91      189.16    164.24 o 
   1  11  18     1778.99     1717.17    250.30 o 
   2  11  18       13.58      -33.90    146.47 o 
   3  11  18     1052.38      930.98    219.81 o 
   4  11  18        0.09      -26.57    157.71 o 
   5  11  18      468.39      257.74    184.03 o 
   6  11  18        3.18       90.56    175.39 o 
   7  11  18      424.31      616.23    215.48 o 
   0  12  18      568.84      563.67    266.81 o 
   1  12  18       27.29      187.33    166.55 o 
   2  12  18      512.68      693.30    216.94 o 
   3  12  18       54.69      107.95    172.99 o 
   4  12  18      474.32      409.22    196.82 o 
   5  12  18       20.47      225.86    183.71 o 
   1  13  18      124.98       66.21    435.77 o 
   1   1  19     1156.13     1362.27    129.69 o 
   2   1  19      632.60      919.10    124.75 o 
   3   1  19        1.11       54.73     75.85 o 
   4   1  19      185.60      201.13     86.74 o 
   5   1  19       63.41       53.93     85.41 o 
   6   1  19      571.71      747.13    120.62 o 
   7   1  19      762.91      948.31    139.15 o 
   8   1  19        0.08       72.65    101.55 o 
   9   1  19      263.41      377.79    136.43 o 
  10   1  19        0.07      181.93    126.16 o 
  11   1  19        5.96      187.29    145.66 o 
  12   1  19       35.66      208.26    154.61 o 
  13   1  19       35.99      204.68    160.42 o 
   0   2  19     8398.18     8363.96    376.46 o 
   1   2  19      914.55      821.32    137.93 o 
   2   2  19      321.15      324.59     95.70 o 
   3   2  19      779.55      795.16    124.14 o 
   4   2  19      347.05      371.84    105.17 o 
   5   2  19      303.02      363.25    106.44 o 
   6   2  19      326.17      382.16    115.56 o 
   7   2  19      224.48      222.98    119.19 o 
   8   2  19       89.06      232.33    122.35 o 
   9   2  19      738.10      694.09    175.45 o 
  10   2  19       14.58      -11.32    137.80 o 
  11   2  19        1.60      177.29    162.78 o 
  12   2  19       21.97       31.27    159.33 o 
  13   2  19       84.09      177.96    181.06 o 
   1   3  19      581.22      644.96    127.97 o 
   2   3  19     1809.58     2012.79    186.60 o 
   3   3  19     1424.80     1390.06    166.44 o 
   4   3  19      266.40      282.01    117.35 o 
   5   3  19       55.49       63.31    104.59 o 
   6   3  19        0.23       35.93    106.84 o 
   7   3  19      148.29      206.27    111.86 o 
   8   3  19       95.89      214.77    119.66 o 
   9   3  19        1.40      131.31    123.91 o 
  10   3  19       65.33      358.11    154.03 o 
  11   3  19       90.40      270.85    168.89 o 
  12   3  19       18.84      202.79    184.18 o 
  13   3  19       48.00      168.97    184.42 o 
   0   4  19      611.13      569.03    177.66 o 
   1   4  19      801.36      993.97    151.00 o 
   2   4  19     1490.04     1534.87    171.74 o 
   3   4  19      866.52      810.60    152.61 o 
   4   4  19     1750.07     2106.75    197.92 o 
   5   4  19      744.23      841.71    155.31 o 
   6   4  19      875.96     1016.62    176.24 o 
   7   4  19       18.37       88.35    116.95 o 
   8   4  19      228.82      399.39    143.44 o 
   9   4  19        9.95       49.83    140.36 o 
  10   4  19       58.82      232.64    161.62 o 
  11   4  19      345.57      550.22    193.01 o 
  12   4  19      161.68      371.67    194.48 o 
  13   4  19        7.66       78.25    186.74 o 
   1   5  19      159.63      164.85    114.55 o 
   2   5  19      491.76      478.80    128.89 o 
   3   5  19     1603.95     1532.60    190.64 o 
   4   5  19     2218.59     1915.44    211.66 o 
   5   5  19      110.98       78.17    125.59 o 
   6   5  19        0.18       23.47    121.02 o 
   7   5  19      362.47      462.35    150.57 o 
   8   5  19        2.98       90.41    128.07 o 
   9   5  19      432.33      627.49    181.95 o 
  10   5  19      133.94      246.68    168.11 o 
  11   5  19        0.15       93.51    169.57 o 
  12   5  19      603.59      714.12    221.70 o 
   0   6  19     3563.64     3406.45    330.12 o 
   1   6  19      801.22      802.69    153.31 o 
   2   6  19      186.13      234.67    118.45 o 
   3   6  19        0.82       60.79    108.56 o 
   4   6  19      651.10      624.21    154.59 o 
   5   6  19      232.33      340.68    140.01 o 
   6   6  19     1058.13     1072.07    197.47 o 
   7   6  19       45.48      105.41    133.06 o 
   8   6  19      351.63      440.19    167.65 o 
   9   6  19        0.15      136.03    153.54 o 
  10   6  19        2.22       74.17    159.55 o 
  11   6  19      204.33      243.19    175.93 o 
  12   6  19       37.89      205.94    186.21 o 
   1   7  19      411.44      437.42    146.75 o 
   2   7  19      600.44      655.63    149.36 o 
   3   7  19     1341.39     1166.47    181.12 o 
   4   7  19       45.80      104.76    128.26 o 
   5   7  19        0.68       44.59    123.31 o 
   6   7  19        3.13       89.61    140.50 o 
   7   7  19      397.15      534.20    172.20 o 
   8   7  19        1.30      142.28    152.53 o 
   9   7  19        1.10       58.36    147.13 o 
  10   7  19        1.99      192.17    172.51 o 
  11   7  19      128.36      389.20    184.46 o 
   0   8  19      548.81      646.28    232.90 o 
   1   8  19      157.52      138.75    129.67 o 
   2   8  19       40.09      102.89    129.08 o 
   3   8  19      267.91      287.31    153.74 o 
   4   8  19      311.33      368.97    152.63 o 
   5   8  19       21.19       72.16    145.67 o 
   6   8  19       15.87      144.36    150.34 o 
   7   8  19       67.46       96.25    148.94 o 
   8   8  19        1.73       42.78    145.95 o 
   9   8  19        0.05      111.96    153.87 o 
  10   8  19      297.14      472.47    202.86 o 
   1   9  19     1196.93     1089.79    194.94 o 
   2   9  19      190.33      196.70    140.08 o 
   3   9  19       74.81      -62.11    135.86 o 
   4   9  19      374.50      397.77    169.79 o 
   5   9  19      348.34      497.47    181.79 o 
   6   9  19        5.98      149.64    148.09 o 
   7   9  19        5.03       12.61    151.82 o 
   8   9  19        8.45      105.02    158.07 o 
   9   9  19       11.42      275.21    179.08 o 
   0  10  19      372.40      270.99    225.84 o 
   1  10  19       18.32       26.71    139.07 o 
   2  10  19      121.54      100.35    154.47 o 
   3  10  19      357.69      215.65    167.16 o 
   4  10  19      170.44      209.08    166.35 o 
   5  10  19       13.14      -45.95    168.55 o 
   6  10  19        4.88       73.24    167.50 o 
   7  10  19      183.95      234.85    172.49 o 
   8  10  19       85.76       87.13    174.54 o 
   1  11  19       13.20      164.09    153.72 o 
   2  11  19       22.37       94.96    169.33 o 
   3  11  19       54.32      134.56    169.23 o 
   4  11  19        0.28       59.20    169.80 o 
   5  11  19        2.59        6.71    189.64 o 
   6  11  19      312.57      300.74    192.95 o 
   0  12  19       86.28      281.42    233.54 o 
   1  12  19       63.23       55.33    164.69 o 
   2  12  19       48.63       90.70    178.41 o 
   3  12  19       14.71       17.19    171.48 o 
   4  12  19       76.34       -3.01    165.91 o 
   0   0  20    19639.11    17403.91    649.00 o 
   1   0  20      284.64      146.18    122.43 o 
   2   0  20      284.96      380.11    133.78 o 
   3   0  20     1578.71     1741.18    202.70 o 
   4   0  20       16.28      -94.14    115.67 o 
   5   0  20     3007.25     2829.94    232.40 o 
   6   0  20     7681.28     8447.88    460.57 o 
   7   0  20       92.44      118.93    126.77 o 
   8   0  20     5539.14     5386.91    347.72 o 
   9   0  20     2532.92     2408.73    325.88 o 
  10   0  20     3948.65     3401.27    369.32 o 
  11   0  20       78.60      409.89    238.15 o 
  12   0  20      775.79      765.71    282.76 o 
  13   0  20       11.23       92.22    215.13 o 
   1   1  20     6183.69     5736.07    196.29 o 
   2   1  20        0.79       29.03     83.10 o 
   3   1  20       80.66       76.08     84.09 o 
   4   1  20      148.77       67.53     84.31 o 
   5   1  20     5405.26     5366.87    216.95 o 
   6   1  20      735.57      864.55    126.33 o 
   7   1  20     5637.26     5462.75    257.51 o 
   8   1  20     1168.30     1323.03    184.07 o 
   9   1  20     3739.55     3708.15    252.06 o 
  10   1  20      425.19      585.57    183.53 o 
  11   1  20     1979.58     2037.21    278.53 o 
  12   1  20      300.50      437.72    186.26 o 
  13   1  20      235.53      541.53    201.72 o 
   0   2  20    19109.62    18325.34    554.51 o 
   1   2  20      774.99      689.17    134.95 o 
   2   2  20     2713.84     2649.02    176.89 o 
   3   2  20     3007.25     2777.48    182.91 o 
   4   2  20     1156.92     1636.54    171.43 o 
   5   2  20      228.50      349.95    112.49 o 
   6   2  20     4864.17     4391.88    216.17 o 
   7   2  20        1.51       45.30    106.84 o 
   8   2  20     1825.73     2080.33    219.37 o 
   9   2  20      577.05      908.96    180.74 o 
  10   2  20     2449.65     2829.46    268.97 o 
  11   2  20      394.86      546.51    185.75 o 
  12   2  20      833.48      918.22    214.13 o 
  13   2  20      247.49      391.62    192.18 o 
   1   3  20    11384.95    10359.94    306.73 o 
   2   3  20     1035.82     1242.26    162.18 o 
   3   3  20      385.07      577.56    130.41 o 
   4   3  20     1317.33     1124.21    168.35 o 
   5   3  20      483.19      678.83    144.66 o 
   6   3  20        0.93       53.82    115.26 o 
   7   3  20     2236.04     2466.92    235.05 o 
   8   3  20      820.79     1042.02    189.59 o 
   9   3  20     2393.82     2592.79    248.83 o 
  10   3  20        0.70      318.63    167.16 o 
  11   3  20     1221.36     1549.00    263.24 o 
  12   3  20     1017.09      987.03    250.73 o 
  13   3  20     1347.25     1471.65    301.64 o 
   0   4  20     3840.18     3457.59    288.63 o 
   1   4  20      141.76      221.40    105.46 o 
   2   4  20     1536.13     1806.60    201.63 o 
   3   4  20       71.80       37.02    103.74 o 
   4   4  20      573.96      624.31    142.91 o 
   5   4  20      189.47      264.45    124.86 o 
   6   4  20     2797.82     3174.30    229.52 o 
   7   4  20       26.60      123.56    123.44 o 
   8   4  20     3378.73     3051.19    249.80 o 
   9   4  20      320.30      370.98    162.59 o 
  10   4  20      891.86     1129.49    236.02 o 
  11   4  20      221.02      370.73    189.89 o 
  12   4  20      714.79      929.66    248.16 o 
   1   5  20     1967.57     2133.22    208.37 o 
   2   5  20      501.32      525.69    132.96 o 
   3   5  20     2465.08     2512.66    206.96 o 
   4   5  20       16.22      156.35    119.78 o 
   5   5  20      909.56     1116.52    189.62 o 
   6   5  20      219.36      140.33    133.80 o 
   7   5  20     3908.21     3809.19    262.63 o 
   8   5  20       59.40      338.66    154.91 o 
   9   5  20     1816.38     1843.42    250.89 o 
  10   5  20       35.49      262.24    158.47 o 
  11   5  20      646.60      793.53    241.73 o 
  12   5  20      136.29      288.02    223.39 o 
   0   6  20     1949.94     1680.36    303.87 o 
   1   6  20       32.98       75.14    111.69 o 
   2   6  20     2844.25     3061.96    218.52 o 
   3   6  20       28.29      161.66    115.67 o 
   4   6  20     1108.05     1131.07    192.69 o 
   5   6  20      274.63      363.00    149.12 o 
   6   6  20      850.79      979.34    202.44 o 
   7   6  20       88.05      149.97    148.28 o 
   8   6  20     4318.04     4092.52    283.64 o 
   9   6  20      157.63      257.46    163.68 o 
  10   6  20      805.24      847.37    209.32 o 
  11   6  20        0.29       84.59    189.35 o 
   1   7  20      469.36      428.84    144.49 o 
   2   7  20       35.35      149.78    124.89 o 
   3   7  20     1948.61     2009.90    208.05 o 
   4   7  20      315.76      209.24    135.60 o 
   5   7  20      991.45     1108.32    200.69 o 
   6   7  20        2.96       72.42    132.24 o 
   7   7  20     3994.88     3792.19    281.12 o 
   8   7  20       97.61      230.83    158.08 o 
   9   7  20     1193.96     1304.45    244.51 o 
  10   7  20      103.52      389.48    188.60 o 
  11   7  20      418.79      342.34    200.64 o 
   0   8  20       63.87      203.14    183.10 o 
   1   8  20      173.10        1.76    124.44 o 
   2   8  20     1430.15     1471.52    220.74 o 
   3   8  20      206.84      329.31    162.12 o 
   4   8  20     1096.31     1060.13    196.51 o 
   5   8  20      215.77      317.15    154.42 o 
   6   8  20     1681.86     1732.02    244.14 o 
   7   8  20       92.42      134.95    153.48 o 
   8   8  20     2159.75     2016.06    263.53 o 
   9   8  20      100.80      158.53    161.00 o 
  10   8  20      389.55      401.31    187.90 o 
   1   9  20     1024.92     1213.36    216.82 o 
   2   9  20       33.71      223.97    146.43 o 
   3   9  20     1509.54     1509.18    257.28 o 
   4   9  20       49.52       95.33    148.97 o 
   5   9  20      330.90      403.22    195.48 o 
   6   9  20       88.45      162.86    148.95 o 
   7   9  20     1098.10     1333.67    246.94 o 
   8   9  20       31.53       81.98    165.12 o 
   9   9  20      442.69      545.55    195.31 o 
   0  10  20      679.96      748.10    277.93 o 
   1  10  20      285.10      250.00    153.85 o 
   2  10  20     1405.71     1408.04    258.15 o 
   3  10  20      309.27      414.61    182.89 o 
   4  10  20      750.92      686.29    203.05 o 
   5  10  20      233.17      146.76    192.99 o 
   6  10  20      272.95      347.51    195.54 o 
   7  10  20       18.80      -32.74    167.36 o 
   1  11  20      579.65      780.32    218.31 o 
   2  11  20       87.97      106.09    167.82 o 
   3  11  20      894.98      671.72    215.45 o 
   4  11  20      188.47      250.35    187.00 o 
   5  11  20      451.64      623.42    231.28 o 
   0  12  20      225.61      346.90    235.74 o 
   1  12  20        7.90      186.77    171.23 o 
   2  12  20      308.90      194.00    185.22 o 
   1   1  21     2299.52     2354.80    181.08 o 
   2   1  21       34.40       10.31    102.65 o 
   3   1  21     1518.44     1441.31    154.00 o 
   4   1  21        4.48       16.14     90.59 o 
   5   1  21      415.87      467.92    116.65 o 
   6   1  21        2.80       61.50    102.64 o 
   7   1  21      267.90      167.93    117.94 o 
   8   1  21       58.38      206.97    134.76 o 
   9   1  21      554.90      783.60    178.26 o 
  10   1  21        5.14      244.16    159.20 o 
  11   1  21       66.59      231.72    164.94 o 
  12   1  21       95.75      386.03    187.98 o 
   0   2  21       21.10      152.04    148.55 o 
   1   2  21      136.50      231.54    111.25 o 
   2   2  21     2263.54     2524.56    183.47 o 
   3   2  21      807.12      935.79    150.44 o 
   4   2  21       19.40       11.65     95.25 o 
   5   2  21       46.59       97.55    107.21 o 
   6   2  21     1430.70     1388.24    202.80 o 
   7   2  21        4.30       18.47    122.73 o 
   8   2  21        4.70       19.12    128.61 o 
   9   2  21      112.20      203.56    140.99 o 
  10   2  21      521.77      782.18    186.93 o 
  11   2  21        7.39      139.78    169.96 o 
  12   2  21        9.37      270.75    184.35 o 
   1   3  21     1645.34     1634.55    183.85 o 
   2   3  21      208.98      150.09    109.23 o 
   3   3  21      733.48      735.70    164.73 o 
   4   3  21       74.57      160.46    116.07 o 
   5   3  21      266.06      288.19    124.46 o 
   6   3  21        1.00      123.05    118.20 o 
   7   3  21      221.89      184.57    137.71 o 
   8   3  21       28.44       91.13    139.44 o 
   9   3  21       81.92      188.26    166.11 o 
  10   3  21       34.02      272.46    168.60 o 
  11   3  21      493.28      744.91    213.29 o 
  12   3  21       15.86      325.64    203.82 o 
   0   4  21     2657.02     2188.40    278.67 o 
   1   4  21       63.93      145.77    105.64 o 
   2   4  21       38.16       33.12    103.79 o 
   3   4  21      309.46      277.76    120.56 o 
   4   4  21       16.28      161.75    108.01 o 
   5   4  21       93.54       57.21    122.17 o 
   6   4  21       19.34      154.39    131.18 o 
   7   4  21        1.27      -47.08    131.54 o 
   8   4  21      710.72      727.51    180.37 o 
   9   4  21      230.17      389.64    160.92 o 
  10   4  21      339.15      547.82    193.71 o 
  11   4  21       44.10      266.18    178.24 o 
  12   4  21       30.06      186.32    186.94 o 
   1   5  21       82.49      158.29    117.66 o 
   2   5  21      350.59      509.45    139.61 o 
   3   5  21      157.44       69.85    118.19 o 
   4   5  21       97.88      179.37    136.12 o 
   5   5  21       22.94      167.06    127.00 o 
   6   5  21      285.23      332.75    150.95 o 
   7   5  21     1026.24     1276.54    215.91 o 
   8   5  21      122.17      257.71    155.86 o 
   9   5  21       22.03       50.01    144.66 o 
  10   5  21       58.68      139.68    156.96 o 
  11   5  21       53.62      186.87    185.18 o 
   0   6  21      397.83      526.29    208.36 o 
   1   6  21      118.61       38.87    115.63 o 
   2   6  21        0.55       22.01    112.94 o 
   3   6  21       21.78      221.58    124.05 o 
   4   6  21       14.65       38.00    122.37 o 
   5   6  21       76.67      127.46    139.47 o 
   6   6  21      907.28      763.87    188.89 o 
   7   6  21        0.14       24.37    140.71 o 
   8   6  21      410.19      387.80    166.59 o 
   9   6  21       53.15      138.65    152.66 o 
  10   6  21      149.48      189.98    162.40 o 
  11   6  21        1.15       97.23    190.58 o 
   1   7  21       30.13       93.26    128.49 o 
   2   7  21      201.11      276.54    140.58 o 
   3   7  21       21.12       17.48    126.75 o 
   4   7  21        3.41      107.26    137.74 o 
   5   7  21       89.68      159.80    140.48 o 
   6   7  21       53.11       -6.22    139.95 o 
   7   7  21      157.59      236.89    155.69 o 
   8   7  21       67.02       39.69    168.87 o 
   9   7  21      116.43      285.17    166.65 o 
  10   7  21       74.25      253.28    183.84 o 
   0   8  21      692.46      921.46    266.82 o 
   1   8  21       89.82      117.76    139.78 o 
   2   8  21       10.06      104.56    140.15 o 
   3   8  21      158.16      176.15    149.71 o 
   4   8  21       14.49      213.27    157.92 o 
   5   8  21       67.69       86.08    149.96 o 
   6   8  21        3.02      -22.97    152.97 o 
   7   8  21        0.08       76.82    158.40 o 
   8   8  21      252.98      412.86    180.76 o 
   9   8  21      204.21      380.70    186.48 o 
   1   9  21      858.71      794.30    193.09 o 
   2   9  21      173.35      184.79    161.95 o 
   3   9  21       59.25      103.58    149.96 o 
   4   9  21       30.74       -9.41    147.35 o 
   5   9  21        0.09      145.23    183.73 o 
   6   9  21       68.18      176.25    159.87 o 
   7   9  21       36.23      156.66    170.62 o 
   8   9  21       39.28       91.45    169.51 o 
   0  10  21      290.78      451.62    232.59 o 
   1  10  21       71.23       81.60    147.06 o 
   2  10  21        0.23       94.13    164.74 o 
   3  10  21       66.81      200.64    169.06 o 
   4  10  21       19.14      -25.85    160.93 o 
   5  10  21       18.15      180.04    190.45 o 
   6  10  21      118.55       73.08    180.46 o 
   1  11  21        0.62       22.83    169.18 o 
   2  11  21       27.24       92.37    172.06 o 
   3  11  21       83.10      -90.48    161.85 o 
   4  11  21        6.50      -63.20    163.26 o 
   0   0  22     3117.80     2579.36    421.17 o 
   1   0  22      357.04      174.69    192.12 o 
   2   0  22     5975.47     6085.60    345.26 o 
   3   0  22      768.48      570.59    183.67 o 
   4   0  22     4297.17     4108.41    296.99 o 
   5   0  22     2496.53     2564.78    268.89 o 
   6   0  22     5051.96     4426.15    317.34 o 
   7   0  22       12.19      236.11    221.95 o 
   8   0  22     5559.11     5794.17    510.81 o 
   9   0  22     1945.09     2089.56    428.17 o 
  10   0  22       47.06     -114.89    241.54 o 
  11   0  22        0.04      242.92    299.96 o 
  12   0  22      557.83      842.95    344.63 o 
   1   1  22     5171.52     5004.14    229.15 o 
   2   1  22      389.70      393.68    121.62 o 
   3   1  22     5406.13     5191.89    233.03 o 
   4   1  22        3.17       73.62    101.41 o 
   5   1  22     3450.10     3470.32    202.20 o 
   6   1  22      700.87      669.79    148.67 o 
   7   1  22     5806.84     5583.35    270.16 o 
   8   1  22      423.34      659.78    165.16 o 
   9   1  22      631.21      705.26    202.40 o 
  10   1  22      182.60      299.04    168.41 o 
  11   1  22       39.45      335.84    178.46 o 
  12   1  22       64.10      362.15    195.91 o 
   0   2  22     7765.52     6957.93    375.43 o 
   1   2  22       56.60      236.17    114.62 o 
   2   2  22     6081.48     5847.85    246.89 o 
   3   2  22      859.04      630.01    137.52 o 
   4   2  22     1154.41     1148.41    168.29 o 
   5   2  22       85.62       73.55    110.96 o 
   6   2  22     3641.16     3695.91    244.05 o 
   7   2  22        8.28       89.83    132.13 o 
   8   2  22     1920.21     1753.24    227.88 o 
   9   2  22      231.26      359.25    167.74 o 
  10   2  22       38.88      259.37    182.35 o 
  11   2  22      213.79      201.77    194.53 o 
  12   2  22      982.93     1110.16    266.63 o 
   1   3  22     5282.74     4723.09    228.90 o 
   2   3  22      224.79      240.63    115.42 o 
   3   3  22     2530.08     2808.08    225.63 o 
   4   3  22      953.02      820.62    156.05 o 
   5   3  22     2560.56     2500.37    215.63 o 
   6   3  22       51.71      282.29    139.72 o 
   7   3  22     3128.82     3380.26    259.07 o 
   8   3  22      300.23      310.28    147.95 o 
   9   3  22      887.92      785.58    206.73 o 
  10   3  22       45.41      123.89    176.36 o 
  11   3  22      191.51      523.29    197.12 o 
   0   4  22     5490.96     5762.36    354.49 o 
   1   4  22       56.51      122.13    115.80 o 
   2   4  22     3916.66     3355.22    221.70 o 
   3   4  22      460.88      439.52    140.39 o 
   4   4  22     2507.51     2682.39    214.24 o 
   5   4  22      232.25      418.99    149.40 o 
   6   4  22     6377.13     5585.06    305.92 o 
   7   4  22       12.86      103.55    139.97 o 
   8   4  22     1797.15     2060.40    259.36 o 
   9   4  22        7.49      146.67    152.23 o 
  10   4  22      188.74      462.31    197.83 o 
  11   4  22      272.43      386.76    194.49 o 
   1   5  22     7275.20     6582.34    290.53 o 
   2   5  22      223.58      205.72    122.98 o 
   3   5  22     1112.97     1260.68    187.62 o 
   4   5  22        1.43       38.61    127.50 o 
   5   5  22     3201.69     2983.29    255.56 o 
   6   5  22       15.93      214.87    140.64 o 
   7   5  22     2826.15     3098.88    282.86 o 
   8   5  22       11.73      181.13    150.80 o 
   9   5  22      875.09     1165.18    242.20 o 
  10   5  22        2.29      241.72    184.92 o 
  11   5  22      473.63      540.34    209.62 o 
   0   6  22     6882.02     6492.62    454.04 o 
   1   6  22       22.71       79.06    124.42 o 
   2   6  22     1145.19     1278.22    202.14 o 
   3   6  22      584.91      317.34    134.86 o 
   4   6  22     1165.69     1092.42    211.42 o 
   5   6  22      124.70      157.01    146.85 o 
   6   6  22     2707.09     3127.49    293.43 o 
   7   6  22       66.80      152.10    149.36 o 
   8   6  22      994.87      809.60    200.42 o 
   9   6  22        0.83       -7.44    152.67 o 
  10   6  22      501.07      652.46    202.86 o 
   1   7  22     3296.71     3230.78    258.67 o 
   2   7  22        2.90       46.93    130.66 o 
   3   7  22      469.32      569.49    181.66 o 
   4   7  22      864.49      778.38    183.30 o 
   5   7  22     2305.02     2603.35    283.62 o 
   6   7  22       14.29       -4.43    144.24 o 
   7   7  22     1396.04     1361.43    232.55 o 
   8   7  22       14.46      167.65    152.53 o 
   9   7  22      427.47      682.47    196.06 o 
   0   8  22     3716.27     3652.52    378.11 o 
   1   8  22      133.46      115.03    146.25 o 
   2   8  22     1589.02     1597.46    237.41 o 
   3   8  22      205.90      318.40    166.85 o 
   4   8  22     1130.66     1112.07    234.75 o 
   5   8  22      141.15      298.00    159.85 o 
   6   8  22     1871.22     2111.74    278.39 o 
   7   8  22      146.37      160.09    162.99 o 
   8   8  22      654.00      551.34    198.54 o 
   1   9  22     2273.99     2093.74    267.77 o 
   2   9  22       73.61       87.38    149.66 o 
   3   9  22      762.75      795.66    205.64 o 
   4   9  22        7.43      161.98    166.62 o 
   5   9  22     1343.15     1355.48    253.11 o 
   6   9  22      177.64      134.89    179.64 o 
   7   9  22      770.35      746.88    214.94 o 
   0  10  22     1931.67     1616.95    362.31 o 
   1  10  22      178.39      241.77    174.35 o 
   2  10  22     1090.09     1165.85    252.10 o 
   3  10  22      147.95      249.60    177.17 o 
   4  10  22      582.24      634.26    215.92 o 
   5  10  22      175.99      290.21    206.49 o 
   1  11  22      806.42      765.97    217.39 o 
   2  11  22       72.19       88.34    167.07 o 
   1   1  23     1760.54     1552.02    177.99 o 
   2   1  23      267.87      205.49    110.17 o 
   3   1  23      329.38      437.77    122.34 o 
   4   1  23       39.15      -10.97    101.00 o 
   5   1  23      450.43      489.81    140.40 o 
   6   1  23       25.51      179.24    118.94 o 
   7   1  23      572.83      664.57    183.42 o 
   8   1  23        0.34      412.50    208.90 o 
   9   1  23       69.19       32.74    200.20 o 
  10   1  23        3.36      183.34    222.27 o 
  11   1  23        9.08      402.01    244.18 o 
   0   2  23      551.37      619.29    196.48 o 
   1   2  23       41.99      220.74    109.50 o 
   2   2  23      275.98      362.96    131.93 o 
   3   2  23      475.21      531.35    131.34 o 
   4   2  23      128.71      160.35    121.49 o 
   5   2  23      243.18      453.80    138.94 o 
   6   2  23      290.53      338.68    144.72 o 
   7   2  23      163.43      198.24    140.16 o 
   8   2  23       51.01      148.08    157.05 o 
   9   2  23      209.19      324.71    180.49 o 
  10   2  23       55.73      357.92    185.44 o 
  11   2  23       49.96      219.25    205.73 o 
   1   3  23       80.75      275.81    119.64 o 
   2   3  23      268.59      284.04    124.27 o 
   3   3  23      183.07      216.29    123.66 o 
   4   3  23      108.21      218.25    120.65 o 
   5   3  23       35.03      202.61    137.13 o 
   6   3  23      533.99      840.71    179.19 o 
   7   3  23       25.02       72.86    141.29 o 
   8   3  23      708.25      925.03    191.64 o 
   9   3  23       13.33      176.97    172.30 o 
  10   3  23      338.43      523.97    197.23 o 
  11   3  23       97.80      170.25    191.92 o 
   0   4  23      132.42      180.51    168.11 o 
   1   4  23      301.10      376.91    136.66 o 
   2   4  23       21.04       -2.12    112.34 o 
   3   4  23       68.52       52.49    114.29 o 
   4   4  23       58.34       44.44    120.93 o 
   5   4  23        5.48      176.30    138.70 o 
   6   4  23        0.39      201.92    139.02 o 
   7   4  23       74.95      282.70    152.80 o 
   8   4  23      258.87      307.40    164.48 o 
   9   4  23     1021.92      894.56    204.62 o 
  10   4  23       58.61      324.79    189.51 o 
   1   5  23      120.63      162.90    128.84 o 
   2   5  23       46.92       77.50    121.30 o 
   3   5  23      352.65      412.72    139.26 o 
   4   5  23      351.89      471.57    162.13 o 
   5   5  23       22.88      241.31    145.50 o 
   6   5  23      643.27      875.65    196.32 o 
   7   5  23      595.68      685.02    182.22 o 
   8   5  23      242.90      283.77    158.40 o 
   9   5  23      229.90      396.91    179.11 o 
  10   5  23       24.97      245.42    192.53 o 
   0   6  23       16.63      245.78    213.19 o 
   1   6  23       68.72      -28.80    131.69 o 
   2   6  23      298.92      334.10    144.75 o 
   3   6  23       88.35       99.13    128.95 o 
   4   6  23       72.65       59.25    153.42 o 
   5   6  23       48.65      306.08    151.76 o 
   6   6  23      320.38      294.11    158.21 o 
   7   6  23       24.45       16.64    152.76 o 
   8   6  23      311.16      368.51    173.98 o 
   9   6  23      533.05      604.96    187.11 o 
   1   7  23      112.25      -10.87    136.99 o 
   2   7  23       19.56      165.64    147.06 o 
   3   7  23       44.39      243.97    161.81 o 
   4   7  23        0.91       64.00    148.49 o 
   5   7  23        3.08      149.17    153.74 o 
   6   7  23      139.49      210.30    155.41 o 
   7   7  23       43.30      104.86    155.84 o 
   8   7  23      391.44      519.91    196.35 o 
   0   8  23      550.62      614.06    258.71 o 
   1   8  23       46.88      146.78    147.36 o 
   2   8  23      131.39      181.40    169.35 o 
   3   8  23       25.01       19.30    152.25 o 
   4   8  23       18.25      187.00    166.35 o 
   5   8  23      189.17      315.36    182.50 o 
   6   8  23      148.15      195.91    170.33 o 
   7   8  23       63.15      226.75    178.37 o 
   1   9  23      265.40      307.18    162.99 o 
   2   9  23      108.66      162.06    183.58 o 
   3   9  23       10.31       40.47    166.05 o 
   4   9  23      163.94      216.11    180.26 o 
   5   9  23      218.27      175.44    184.95 o 
   6   9  23       24.29      209.69    181.35 o 
   0  10  23        0.46       33.04    219.58 o 
   1  10  23      223.27      172.43    183.53 o 
   2  10  23        9.12      109.07    173.80 o 
   3  10  23       12.58      135.14    173.28 o 
   4  10  23        1.81      103.29    177.74 o 
   0   0  24     8692.79     7728.88    970.49 o 
   1   0  24      601.87      782.64    244.36 o 
   2   0  24     5183.53     4824.29    387.07 o 
   3   0  24      961.71      815.97    239.54 o 
   4   0  24     1162.26     1091.15    277.38 o 
   5   0  24      819.11      785.88    248.25 o 
   6   0  24     3401.60     3545.06    479.86 o 
   7   0  24        3.58      494.00    350.22 o 
   8   0  24     6121.32     5633.24    680.81 o 
   9   0  24      245.70      504.29    374.64 o 
  10   0  24       67.72      332.75    421.91 o 
  11   0  24      421.70      966.99    434.45 o 
   1   1  24     5610.69     5425.28    287.03 o 
   2   1  24       34.33       94.48    122.16 o 
   3   1  24     1155.17     1365.47    191.12 o 
   4   1  24     2101.74     1833.82    214.39 o 
   5   1  24      945.92     1086.71    189.14 o 
   6   1  24        0.01       98.05    143.01 o 
   7   1  24     5074.74     5257.04    325.07 o 
   8   1  24      378.05      549.86    231.23 o 
   9   1  24      995.35      976.76    279.64 o 
  10   1  24       42.47      244.71    219.68 o 
  11   1  24       25.81      296.26    236.85 o 
   0   2  24     4215.29     3769.15    307.16 o 
   1   2  24      360.36      324.75    123.45 o 
   2   2  24     2665.73     3022.32    224.81 o 
   3   2  24       30.91       86.73    117.05 o 
   4   2  24       34.11      187.97    121.12 o 
   5   2  24      486.25      528.57    142.14 o 
   6   2  24     1864.12     2278.85    259.87 o 
   7   2  24       17.83      141.41    147.38 o 
   8   2  24     2718.09     3100.54    295.34 o 
   9   2  24      702.05      926.08    262.61 o 
  10   2  24      228.13      554.51    239.64 o 
   1   3  24     3762.02     3913.17    223.97 o 
   2   3  24      348.42      353.89    135.37 o 
   3   3  24      597.23      547.11    145.51 o 
   4   3  24      197.14      138.53    123.57 o 
   5   3  24     1908.56     1955.32    237.25 o 
   6   3  24       47.10      167.56    146.80 o 
   7   3  24     4311.41     4399.72    285.81 o 
   8   3  24      551.76      592.64    187.88 o 
   9   3  24     1365.20     1445.26    258.23 o 
  10   3  24      236.84      324.64    197.62 o 
   0   4  24     4567.28     4284.85    380.27 o 
   1   4  24       27.56      119.80    120.36 o 
   2   4  24     1238.90     1332.40    194.17 o 
   3   4  24      477.89      515.25    160.21 o 
   4   4  24     1035.55     1137.31    195.96 o 
   5   4  24      236.16      479.00    161.97 o 
   6   4  24     6120.07     6116.14    327.90 o 
   7   4  24       57.61       87.44    151.10 o 
   8   4  24     2480.17     2553.39    276.46 o 
   9   4  24      278.68      379.70    201.80 o 
  10   4  24      413.84      510.13    209.40 o 
   1   5  24     3295.76     3241.48    246.98 o 
   2   5  24       69.76       43.68    121.71 o 
   3   5  24      448.89      616.52    149.83 o 
   4   5  24       25.77       61.19    137.53 o 
   5   5  24     2087.83     2254.54    260.94 o 
   6   5  24      183.21      370.62    163.25 o 
   7   5  24     2201.64     2551.80    284.89 o 
   8   5  24      100.32      145.75    159.98 o 
   9   5  24      924.70      703.72    198.90 o 
   0   6  24     3623.52     3472.37    368.93 o 
   1   6  24      458.29      518.47    164.31 o 
   2   6  24     1235.41     1245.05    208.82 o 
   3   6  24      163.16      273.28    161.49 o 
   4   6  24     1168.29     1535.47    232.47 o 
   5   6  24      224.96      432.46    176.47 o 
   6   6  24     1538.56     1502.48    261.07 o 
   7   6  24      664.19      919.92    208.14 o 
   8   6  24      528.44      682.95    200.54 o 
   9   6  24       10.22      135.88    264.27 o 
   1   7  24     2274.75     2136.33    268.14 o 
   2   7  24      581.74      632.27    177.17 o 
   3   7  24      624.04      576.90    191.63 o 
   4   7  24      145.37      325.95    192.96 o 
   5   7  24     1295.62     1400.10    242.24 o 
   6   7  24      686.29      625.83    189.51 o 
   7   7  24      625.35      881.63    215.15 o 
   8   7  24       13.15      256.39    179.50 o 
   0   8  24     1592.58     1749.87    347.82 o 
   1   8  24      379.64      436.18    161.69 o 
   2   8  24      954.61      882.33    231.14 o 
   3   8  24       38.72       -4.48    154.10 o 
   4   8  24      857.78      761.22    218.89 o 
   5   8  24       31.01      110.91    174.18 o 
   6   8  24      963.42     1209.84    252.53 o 
   1   9  24      869.97      875.91    221.78 o 
   2   9  24        2.31       37.71    161.69 o 
   3   9  24      910.25      917.31    235.37 o 
   4   9  24      145.15       49.73    183.72 o 
   5   9  24     1158.74     1334.59    262.48 o 
   0  10  24      455.21      568.80    267.26 o 
   1  10  24       13.39      113.35    171.54 o 
   1   1  25      174.32      409.26    150.57 o 
   2   1  25      177.61      146.25    133.57 o 
   3   1  25      188.81      190.53    143.73 o 
   4   1  25       47.27      193.33    140.00 o 
   5   1  25      181.43      227.51    154.33 o 
   6   1  25       10.00       83.81    167.87 o 
   7   1  25      499.78      522.19    252.30 o 
   8   1  25        6.42      107.29    216.99 o 
   9   1  25       30.33      478.88    246.02 o 
  10   1  25       47.76      408.92    247.74 o 
   0   2  25      578.83      781.04    209.68 o 
   1   2  25      280.84      308.85    125.86 o 
   2   2  25       31.01      122.01    125.20 o 
   3   2  25       66.65      167.16    135.37 o 
   4   2  25       92.56      168.88    135.75 o 
   5   2  25      989.85      949.00    209.91 o 
   6   2  25       11.96       59.91    149.90 o 
   7   2  25       17.92       74.90    157.64 o 
   8   2  25      891.53      982.25    279.37 o 
   9   2  25        3.92      355.33    219.93 o 
  10   2  25       11.74      286.03    226.87 o 
   1   3  25      276.47      535.93    144.93 o 
   2   3  25       22.08      152.38    123.89 o 
   3   3  25       37.68      130.82    125.52 o 
   4   3  25      988.10      923.90    174.02 o 
   5   3  25      307.22      268.17    147.74 o 
   6   3  25        4.31      112.52    140.69 o 
   7   3  25      251.23      430.84    169.85 o 
   8   3  25       61.48      186.89    169.82 o 
   9   3  25       15.29      273.87    188.54 o 
   0   4  25       38.51      151.17    190.48 o 
   1   4  25      874.02      817.75    167.84 o 
   2   4  25      374.75      437.23    147.46 o 
   3   4  25      123.66      179.61    142.14 o 
   4   4  25       86.02      127.60    144.18 o 
   5   4  25       64.16      228.12    154.80 o 
   6   4  25       32.84      314.45    163.41 o 
   7   4  25       48.08       53.79    152.39 o 
   8   4  25       18.42      384.87    171.34 o 
   9   4  25        0.01      164.90    187.08 o 
   1   5  25      277.69      333.71    151.18 o 
   2   5  25     1198.60      946.62    214.81 o 
   3   5  25      291.70      503.43    152.06 o 
   4   5  25       30.33      156.03    142.13 o 
   5   5  25      426.57      520.41    186.98 o 
   6   5  25        1.82      153.77    174.10 o 
   7   5  25        2.78      258.88    166.63 o 
   8   5  25        5.94      168.19    164.26 o 
   0   6  25       56.49      213.75    193.58 o 
   1   6  25      265.52      295.08    157.67 o 
   2   6  25      103.66      125.34    142.58 o 
   3   6  25      146.97      355.45    186.17 o 
   4   6  25       79.49      181.99    152.70 o 
   5   6  25       44.11      109.03    158.06 o 
   6   6  25       36.54      243.20    167.75 o 
   7   6  25        0.92      162.27    168.81 o 
   8   6  25        3.75      145.95    172.88 o 
   1   7  25        2.68      111.32    147.46 o 
   2   7  25      137.32      127.89    166.28 o 
   3   7  25       53.71       43.25    168.02 o 
   4   7  25       43.56      143.87    183.94 o 
   5   7  25        9.10      152.65    169.75 o 
   6   7  25      177.38      353.97    183.54 o 
   7   7  25       23.62      171.69    241.03 o 
   0   8  25      172.11      196.56    230.10 o 
   1   8  25       30.11      143.57    162.23 o 
   2   8  25      322.81      444.76    190.87 o 
   3   8  25        7.73       73.12    166.77 o 
   4   8  25       14.18      142.05    199.23 o 
   5   8  25      352.14      567.77    198.71 o 
   1   9  25      182.27      347.43    192.69 o 
   2   9  25       82.15      205.63    179.77 o 
   3   9  25      215.47       69.49    182.71 o 
   0   0  26     7684.59     7387.49    696.43 o 
   1   0  26       60.48      161.17    218.03 o 
   2   0  26     1283.06     1514.30    317.95 o 
   3   0  26      391.00      404.87    228.87 o 
   4   0  26     1011.11     1093.45    293.85 o 
   5   0  26        4.50      189.82    245.94 o 
   6   0  26     1208.26      907.39    428.82 o 
   7   0  26       10.89      287.51    369.65 o 
   8   0  26      655.09     1255.99    494.78 o 
   9   0  26       16.10      636.08    429.09 o 
   1   1  26     4667.73     4932.90    294.60 o 
   2   1  26      318.94      432.68    159.70 o 
   3   1  26      314.19      341.10    174.17 o 
   4   1  26       68.97      204.76    152.08 o 
   5   1  26     2277.69     2392.72    275.85 o 
   6   1  26       70.34      246.30    202.51 o 
   7   1  26     1414.68     1269.17    344.05 o 
   8   1  26      123.36      463.22    274.29 o 
   9   1  26      686.87      901.95    304.28 o 
   0   2  26     6218.27     5926.68    445.58 o 
   1   2  26      164.96      132.37    142.78 o 
   2   2  26      749.41     1037.98    215.74 o 
   3   2  26       27.68       53.24    152.76 o 
   4   2  26      830.15      890.36    202.32 o 
   5   2  26       65.49      171.76    161.38 o 
   6   2  26     2428.54     2756.01    300.24 o 
   7   2  26        0.17      110.36    170.86 o 
   8   2  26     1318.83     1446.26    317.77 o 
   9   2  26      249.35      425.31    231.98 o 
   1   3  26     1917.92     2113.90    225.63 o 
   2   3  26       22.36      102.08    133.73 o 
   3   3  26       96.58      276.98    149.66 o 
   4   3  26      258.48      391.75    147.36 o 
   5   3  26     1624.71     1788.80    263.23 o 
   6   3  26      211.23      253.51    169.47 o 
   7   3  26     2389.17     2848.56    315.12 o 
   8   3  26      289.51      392.48    211.17 o 
   9   3  26     1587.62     1581.90    575.72 o 
   0   4  26     1131.45     1750.63    335.86 o 
   1   4  26        0.22      310.25    158.24 o 
   2   4  26      563.09      985.37    192.44 o 
   3   4  26      242.39      282.40    145.89 o 
   4   4  26      641.67      743.61    187.92 o 
   5   4  26      322.43      467.29    172.91 o 
   6   4  26     2753.67     3022.97    285.27 o 
   7   4  26       13.98      264.89    172.80 o 
   8   4  26     2484.09     3012.51    301.21 o 
   1   5  26     1819.55     1653.60    239.74 o 
   2   5  26       93.22       38.55    142.02 o 
   3   5  26      950.84      972.29    239.13 o 
   4   5  26        5.61      133.90    153.13 o 
   5   5  26      802.88      925.28    212.26 o 
   6   5  26       76.23      266.09    170.33 o 
   7   5  26     2371.56     2552.08    291.97 o 
   0   6  26     2663.95     2669.88    394.77 o 
   1   6  26       58.08       51.71    145.93 o 
   2   6  26     2111.41     2140.53    276.94 o 
   3   6  26      126.10      102.56    160.23 o 
   4   6  26      388.26      501.67    195.73 o 
   5   6  26       15.79       97.14    160.63 o 
   6   6  26      332.91      384.90    188.74 o 
   7   6  26       88.39       19.68    376.19 o 
   1   7  26     1519.95     1568.11    242.41 o 
   2   7  26      124.23       70.36    162.72 o 
   3   7  26     1484.91     1380.02    250.55 o 
   4   7  26       89.55      123.67    186.88 o 
   5   7  26       27.60      226.33    182.43 o 
   0   8  26      454.05      585.54    270.22 o 
   1   8  26       76.11      189.96    173.31 o 
   2   8  26     1572.35     1372.89    266.77 o 
   3   8  26       18.42      259.15    187.34 o 
   1   1  27        0.38      235.77    154.05 o 
   2   1  27       11.57      -14.21    143.75 o 
   3   1  27       57.02      116.68    155.99 o 
   4   1  27      188.76      299.34    168.45 o 
   5   1  27      157.40      232.27    186.83 o 
   6   1  27        0.01      104.15    199.89 o 
   7   1  27       53.07      264.90    257.44 o 
   8   1  27        2.55      465.72    274.27 o 
   0   2  27        0.51      212.43    221.85 o 
   1   2  27      182.21      276.63    173.33 o 
   2   2  27      384.02      243.19    172.13 o 
   3   2  27      287.08      218.72    169.04 o 
   4   2  27       45.17      128.77    158.52 o 
   5   2  27      596.50      681.72    246.41 o 
   6   2  27      161.72      281.95    195.40 o 
   7   2  27       76.58      135.23    226.21 o 
   8   2  27       37.84      176.04    256.06 o 
   1   3  27        9.12      137.31    160.37 o 
   2   3  27       48.57       16.78    157.91 o 
   3   3  27      278.89      490.28    166.61 o 
   4   3  27      940.89      864.67    209.01 o 
   5   3  27      109.99      317.35    175.32 o 
   6   3  27        5.52      331.31    185.61 o 
   7   3  27        2.27      113.96    177.95 o 
   8   3  27       17.02      117.24    333.29 o 
   0   4  27      442.39      648.78    252.75 o 
   1   4  27      617.73      753.32    186.60 o 
   2   4  27       47.83       20.99    142.06 o 
   3   4  27       42.58      163.15    145.30 o 
   4   4  27       94.54      232.23    155.75 o 
   5   4  27       26.00      129.86    153.13 o 
   6   4  27        0.01      306.54    183.29 o 
   7   4  27      100.31       41.82    181.26 o 
   1   5  27      231.00      256.30    161.13 o 
   2   5  27      904.61      941.39    197.00 o 
   3   5  27      231.53      452.03    181.37 o 
   4   5  27      128.31      231.33    166.08 o 
   5   5  27       74.02      204.29    160.75 o 
   6   5  27      204.43      315.12    177.89 o 
   0   6  27      590.42      586.98    260.11 o 
   1   6  27      292.98      468.61    176.50 o 
   2   6  27       16.30      104.80    172.91 o 
   3   6  27      174.32       84.29    187.57 o 
   4   6  27        5.38       87.71    177.37 o 
   5   6  27        5.12      112.01    172.35 o 
   1   7  27       26.19      190.55    164.19 o 
   2   7  27       31.40       29.85    173.34 o 
   3   7  27      189.41      414.82    196.44 o 
   4   7  27      106.09       75.62    324.81 o 
   0   0  28     5154.41     5241.50    646.62 o 
   1   0  28     2112.46     1801.84    355.24 o 
   2   0  28     2962.62     2976.68    395.11 o 
   3   0  28      243.14      238.95    236.55 o 
   4   0  28      251.29      409.25    270.53 o 
   5   0  28      400.84      654.52    306.87 o 
   6   0  28      220.10      461.17    388.43 o 
   7   0  28      554.19      491.38    408.74 o 
   1   1  28     3228.13     3507.47    285.73 o 
   2   1  28     1140.90     1169.28    241.86 o 
   3   1  28     1588.32     2011.32    285.91 o 
   4   1  28      396.48      374.24    191.31 o 
   5   1  28      286.86      233.08    204.88 o 
   6   1  28       46.54      283.20    244.63 o 
   7   1  28     1445.84     1581.24    381.84 o 
   0   2  28     1699.62     1795.08    367.90 o 
   1   2  28      651.78      534.63    191.56 o 
   2   2  28     1571.57     1505.85    250.53 o 
   3   2  28        8.83       63.75    189.48 o 
   4   2  28      956.55     1030.78    221.83 o 
   5   2  28      406.42      541.88    212.47 o 
   6   2  28     1387.47     1565.37    317.03 o 
   7   2  28       77.49      339.23    251.39 o 
   1   3  28     1182.29     1163.90    264.63 o 
   2   3  28      229.59      380.99    175.09 o 
   3   3  28      477.10      604.65    197.35 o 
   4   3  28      226.92      492.75    214.08 o 
   5   3  28      849.53     1001.63    265.74 o 
   6   3  28       81.96      298.84    210.05 o 
   0   4  28     1141.23     1469.79    397.99 o 
   1   4  28       45.62      250.19    189.88 o 
   2   4  28      469.01      843.51    226.68 o 
   3   4  28       14.51       37.58    172.62 o 
   4   4  28      697.16     1075.58    230.56 o 
   5   4  28       60.00      200.76    178.72 o 
   6   4  28     1750.24     2064.53    286.80 o 
   1   5  28     1037.20     1040.33    218.97 o 
   2   5  28       46.34      120.68    158.32 o 
   3   5  28      682.40      815.72    218.77 o 
   4   5  28       37.58       26.36    173.25 o 
   5   5  28     1020.10     1208.26    234.99 o 
   0   6  28     2525.74     2009.56    396.63 o 
   1   6  28       26.48      182.96    163.96 o 
   2   6  28     1345.59     1161.22    239.54 o 
   3   6  28      202.17      331.59    207.09 o 
   1   1  29        4.67      332.09    195.66 o 
   2   1  29      135.46      400.47    192.85 o 
   3   1  29       22.32      246.53    171.51 o 
   4   1  29      163.40      107.64    181.93 o 
   5   1  29        4.26      159.16    209.80 o 
   6   1  29      198.16      193.17    242.58 o 
   0   2  29       28.69      215.83    253.05 o 
   1   2  29      179.33      216.81    171.63 o 
   2   2  29       10.58      201.41    177.47 o 
   3   2  29       46.45       80.67    171.27 o 
   4   2  29        1.33      207.55    192.95 o 
   5   2  29       76.70      322.15    202.66 o 
   1   3  29       87.99      255.83    194.04 o 
   2   3  29      133.85       98.08    181.05 o 
   3   3  29      154.84      440.54    198.61 o 
   4   3  29       42.65       99.33    192.04 o 
   5   3  29        0.70      208.82    206.17 o 
   0   4  29      250.06      277.47    296.62 o 
   1   4  29       66.59      155.51    200.97 o 
   2   4  29       20.03      322.70    205.59 o 
   3   4  29      249.04       68.63    212.19 o 
   4   4  29      194.62      360.39    206.97 o 
   1   5  29      153.77      249.43    179.76 o 
   2   5  29      167.03      347.92    228.98 o 
   3   5  29      139.28      292.85    365.21 o 
   0   0  30     1282.92     1336.47    502.78 o 
   1   0  30      152.97      326.16    252.41 o 
   2   0  30     3544.20     3580.92    507.82 o 
   3   0  30      516.89      405.80    310.93 o 
   4   0  30      661.40      623.01    324.31 o 
   1   1  30     1101.83     1156.19    250.42 o 
   2   1  30      305.65      268.26    183.73 o 
   3   1  30     2356.89     2412.70    296.40 o 
   4   1  30        4.13       18.32    203.59 o 
   0   2  30      281.16      419.47    284.61 o 
   1   2  30      101.57      154.91    202.65 o 
   2   2  30     1116.24     1291.87    259.89 o 
   3   2  30       65.13      173.07    186.26 o 
   1   3  30      422.53      686.65    235.48 o 
   2   3  30      251.76      415.80    217.90 o 
   3   3  30     1004.21      769.54    340.95 o 
   0   4  30      166.35       10.51    323.62 o 
   1   4  30      116.43      299.75    562.07 o 
                                                 
